# Supplementary material for: Intercellular cross-talk through lineage-specific gap junction of cancer-associated fibroblasts related to stromal fibrosis and prognosis
Source: Sci Rep. 2023 Aug 30;13:14230. doi: 10.1038/s41598-023-40957-1 (PMC10469165; doi:10.1038/s41598-023-40957-1)
Supplement: Supplementary file 2 — Supplementary Tables. [file 41598_2023_40957_MOESM2_ESM.xlsx]

## Sheet: Supplementary Table S1
Supplementary Table S1. Maker genes for each term
Marker	Genes
Contractile	ACTA2, MYL9, TAGLN, THBS2, TPM1, TPM2, HOPX, HOXB2, MAFB, PDGFA
ECM	DCN, FBLN1, MFAP5, MMP11, FN1, LUM, VCAN, CREB3L1, PLAGL1
Pericyte	RGS5,NDUFA4L2, LHFP, PDGFRB, NOTCH3
Matrix stem niche	SFRP2, MFAP5, CCDC80, IGFBP6, MGP
BMP	CXCL14, F3, PDGFRA, HSD17B2, BMP4
CCL8	ADAMDEC1, APOE, CCL11, CCL13, TCF21
Inflammation	MMP1, CXCL8, FTH1, MMP3, SOD2
Collagen	COL1A1, FN1, COL3A1, COL1A2, COL6A1
Smooth muscle	ADIRF, RERGL, PLN, MYH11, NET1
ACTA2	TAGLN, ACTA2, TPM1, MYL9, MYLK
myCAF	ACTA2,TAGLN,MMP11,MYL9,HOPX,POSTN,TPM1,TPM2

## Sheet: Supplementary Table S2
Supplementary Table S2. The correlation coefficient between gene expression and pseudotime in cancer associated fibroblasts of each dataset.
Gene name	Rho (GSE132465)	Rho (GSE144735)	Rho (GSE178341)
A1BG	-0.097	0.28	0.183
A1BG-AS1	-0.049	0.058	0.046
A1CF	-0.036	-0.02	-0.002
A2M	-0.574	0.144	-0.028
A2ML1	NaN	0.014	NaN
A4GALT	0.153	-0.213	-0.064
AAAS	0.025	-0.07	0.023
AACS	0.071	-0.009	0.031
AADAC	NaN	0.004	0.002
AADACL2	0.144	-0.42	-0.235
AADAT	0.028	0.048	0.028
AAED1	0.073	0.019	0.107
AAGAB	0.12	0.041	0.091
AAK1	0.046	0.101	0.099
AAMDC	0.132	-0.033	0.119
AAMP	0.12	-0.193	0.023
AANAT	0.035	0.02	NaN
AAR2	0.043	-0.016	0.048
AARD	-0.062	0.04	0.015
AARS	0.1	-0.043	0.06
AARS2	-0.01	-0.003	-0.018
AARSD1	0.026	0.02	0.061
AASDH	-0.012	-0.063	-0.014
AASDHPPT	0.028	-0.078	0.073
AASS	-0.013	0.028	0.009
AATF	0.008	-0.045	0.145
AATK	0.043	0.036	0.022
ABALON	0.027	0.004	0.017
ABAT	-0.022	0.034	-0.012
ABCA1	0.061	0.019	0.034
ABCA10	-0.076	-0.106	-0.163
ABCA12	NaN	0.022	NaN
ABCA13	NaN	0.014	0.035
ABCA2	0.035	0.016	0.047
ABCA3	0.025	-0.037	-0.082
ABCA4	0.007	-0.005	NaN
ABCA5	-0.058	-0.016	-0.002
ABCA6	-0.09	-0.248	-0.284
ABCA7	0.045	0.05	0.014
ABCA8	-0.343	-0.322	-0.408
ABCA9	0.01	-0.274	-0.207
ABCB1	0.076	0.089	0.09
ABCB10	0.062	0.077	0.033
ABCB11	NaN	NaN	NaN
ABCB4	0.015	0.02	0.001
ABCB5	0.053	-0.195	-0.108
ABCB6	0.011	0.013	NaN
ABCB7	-0.023	-0.109	-0.008
ABCB8	0.049	0.017	0.063
ABCB9	-0.001	-0.005	0.041
ABCC1	0.114	0.028	0.073
ABCC10	0.038	0.06	0.068
ABCC11	NaN	NaN	NaN
ABCC2	0.036	-0.06	-0.041
ABCC3	0.006	0.119	0.073
ABCC4	-0.07	0.121	0.204
ABCC5	0.011	0.087	0.065
ABCC6	0.017	0.005	-0.024
ABCC8	0	NaN	0.027
ABCC9	0.026	-0.004	0.05
ABCD1	0.064	0.002	0.034
ABCD2	NaN	0	0.036
ABCD3	0.011	0.014	0.024
ABCD4	0.11	-0.063	-0.013
ABCE1	0.056	0.07	0.027
ABCF1	0.036	0.076	0.121
ABCF2	0.1	0.024	0.124
ABCF3	0.053	-0.085	-0.047
ABCG1	0.03	-0.096	-0.085
ABCG2	-0.06	0.015	0.01
ABCG4	0.051	0.015	0.017
ABCG5	NaN	NaN	NaN
ABCG8	NaN	NaN	-0.016
ABHD1	0.023	-0.026	-0.024
ABHD10	0.068	-0.026	-0.035
ABHD11	0.043	-0.006	0.003
ABHD12	0.057	-0.029	0.036
ABHD12B	0.002	0.033	0.036
ABHD13	0.051	0.003	0.037
ABHD14A	0.15	-0.419	-0.195
ABHD14B	-0.008	-0.19	0.003
ABHD15	0.019	0.016	-0.012
ABHD16A	0.034	-0.001	-0.011
ABHD17A	0.079	-0.044	0.054
ABHD17B	-0.009	0.037	-0.007
ABHD18	0.032	-0.005	0.014
ABHD2	0.107	0.152	0.047
ABHD3	-0.002	0.048	0.08
ABHD4	0.034	-0.024	0
ABHD5	-0.117	-0.053	0.008
ABHD6	0.054	0.003	0.041
ABHD8	0.05	-0.066	-0.008
ABI1	0.07	0.025	0.058
ABI2	0.059	0.041	0.067
ABI3	-0.027	-0.059	0.03
ABI3BP	-0.049	-0.357	-0.363
ABL1	0.13	-0.022	-0.023
ABL2	0.231	0.119	0.1
ABLIM1	0.156	-0.423	-0.272
ABLIM2	0.01	0.047	0.006
ABLIM3	-0.051	0.033	0.068
ABO	-0.048	0.007	0.037
ABR	0.084	0.051	0.031
ABRA	NaN	0.03	0
ABRACL	0.215	0.119	0.206
ABT1	0.037	-0.065	0.061
ABTB1	-0.068	0.008	0.047
ABTB2	-0.014	-0.055	0.041
ACAA1	0.058	-0.134	0.054
ACAA2	0.156	-0.196	0.012
ACACA	0.055	0.02	0.058
ACACB	0	-0.114	-0.02
ACAD10	-0.026	0.018	-0.028
ACAD11	0.012	0.035	0.037
ACAD8	0.049	-0.035	0.001
ACAD9	0.065	-0.108	0.009
ACADL	0.044	-0.093	-0.083
ACADM	0.108	-0.031	0.037
ACADS	0.065	-0.099	-0.051
ACADSB	-0.016	-0.009	-0.016
ACADVL	-0.02	-0.095	0.083
ACAN	-0.003	0.094	0.074
ACAP1	0.064	0.036	-0.007
ACAP2	-0.036	0.027	0.05
ACAP3	0.057	0.01	-0.021
ACAT1	0.091	-0.3	-0.134
ACAT2	0.067	-0.11	0.058
ACBD3	0.2	0.017	0.162
ACBD4	-0.038	-0.086	-0.041
ACBD5	-0.033	-0.032	0.029
ACBD6	0.102	-0.116	0.104
ACBD7	NaN	NaN	NaN
ACCS	0.014	-0.075	-0.007
ACD	0.013	-0.073	-0.008
ACE	0.119	-0.196	-0.153
ACE2	-0.039	-0.036	-0.038
ACER1	-0.038	NaN	NaN
ACER2	0.004	NaN	0.01
ACER3	0.005	0.021	0.06
ACHE	-0.101	-0.028	-0.008
ACIN1	0.019	0.054	0.081
ACKR1	0.006	0.006	-0.063
ACKR2	0.04	-0.104	-0.047
ACKR3	0.043	-0.148	-0.223
ACKR4	0.122	-0.383	-0.208
ACLY	0.176	0.047	0.025
ACMSD	NaN	NaN	NaN
ACO1	0.093	-0.034	0.04
ACO2	0.099	-0.129	0.066
ACOT1	0.046	-0.014	0.026
ACOT11	0.027	0.031	0.011
ACOT13	0.117	-0.059	0.073
ACOT2	0.063	0.051	0.061
ACOT4	0.014	-0.036	0.054
ACOT7	0.075	0.051	0.122
ACOT8	0.032	-0.067	0.024
ACOT9	0.198	-0.055	0.101
ACOX1	0.077	0.001	0.037
ACOX2	0.008	-0.087	-0.014
ACOX3	0.003	-0.061	-0.008
ACOXL	0.011	0	0.007
ACP1	0.097	0.063	0.208
ACP2	0.148	-0.006	0.092
ACP5	-0.176	-0.078	-0.018
ACP6	0.042	0.072	0.016
ACP7	NaN	0.02	NaN
ACPP	0.012	0.014	0.037
ACR	-0.033	-0.006	0.004
ACRBP	0.008	-0.006	0.026
ACRV1	NaN	0.029	NaN
ACSBG1	-0.003	NaN	0.038
ACSF2	0.019	-0.118	0.025
ACSF3	0.063	-0.019	0.037
ACSL1	0.131	0.028	0.1
ACSL3	0.032	0.082	0.131
ACSL4	0.014	0.059	0.116
ACSL5	0.02	-0.094	-0.008
ACSL6	0.014	-0.001	0.021
ACSM1	0.017	-0.019	-0.009
ACSM2A	NaN	-0.013	NaN
ACSM2B	NaN	0.014	NaN
ACSM3	-0.017	0.001	0.004
ACSM5	0.028	-0.054	-0.009
ACSM6	NaN	0.003	NaN
ACSS1	0.029	-0.023	-0.034
ACSS2	0.028	0.002	0.023
ACSS3	0.024	-0.074	-0.025
ACTA1	NaN	NaN	0.027
ACTA2	0.207	0.474	0.338
ACTB	0.465	0.248	0.283
ACTBL2	0.028	NaN	NaN
ACTC1	0.012	0.093	0.074
ACTG1	0.443	-0.056	0.126
ACTG2	0.087	0.257	0.229
ACTL10	0.083	-0.009	0.026
ACTL6A	0.095	-0.041	0.094
ACTL8	NaN	NaN	NaN
ACTN1	0.215	0.539	0.483
ACTN1-AS1	-0.045	0.025	0.013
ACTN2	0	0.013	0.024
ACTN3	NaN	-0.031	0.011
ACTN4	0.127	0.314	0.283
ACTR10	0.127	-0.174	0.008
ACTR1A	0.169	-0.012	0.062
ACTR1B	0.12	-0.016	0.09
ACTR2	0.188	0.184	0.191
ACTR3	0.278	0.184	0.345
ACTR3B	0.009	0.055	0.011
ACTR3C	0.052	0.012	0.055
ACTR5	0.012	-0.03	0.025
ACTR6	0.008	-0.063	0.042
ACTR8	0.074	-0.008	0.023
ACTRT3	0.058	-0.068	0.066
ACVR1	0.106	0.026	0.053
ACVR1B	0.026	0.006	-0.006
ACVR1C	0.008	0.019	-0.005
ACVR2A	0.156	-0.027	0.03
ACVR2B	0	0.024	0.005
ACVRL1	-0.113	-0.31	-0.088
ACY1	0.034	0.029	0.008
ACY3	0.023	0.039	0.045
ACYP1	0.081	-0.151	-0.101
ACYP2	-0.016	-0.053	0.028
ADA	0.079	-0.243	-0.042
ADAD2	0.029	NaN	NaN
ADAL	0.012	-0.143	-0.024
ADAM10	0.057	0.151	0.137
ADAM11	0.027	-0.01	0.01
ADAM12	0.426	0.382	0.278
ADAM15	0.094	-0.127	-0.066
ADAM17	0.11	0.091	0.022
ADAM19	0.168	0.243	0.232
ADAM20	-0.044	0.025	0.015
ADAM21	NaN	-0.033	-0.047
ADAM22	0.064	0.089	-0.005
ADAM23	0.077	0.02	0.116
ADAM28	-0.48	0.09	-0.036
ADAM29	NaN	NaN	NaN
ADAM32	0.053	-0.014	0.01
ADAM33	0.073	-0.245	-0.188
ADAM8	0.052	0.008	0.065
ADAM9	0.137	-0.034	-0.042
ADAMDEC1	-0.611	0.134	0.033
ADAMTS1	-0.186	-0.288	-0.251
ADAMTS10	-0.004	0.041	0.024
ADAMTS12	0.314	0.269	0.307
ADAMTS13	-0.119	0.057	0.021
ADAMTS14	0.018	0.116	0.077
ADAMTS15	0.012	-0.104	-0.076
ADAMTS16	0.134	-0.073	-0.125
ADAMTS17	-0.004	0.029	-0.017
ADAMTS18	0.027	0.055	0.04
ADAMTS19	0.027	-0.03	-0.058
ADAMTS2	0.328	0.224	0.154
ADAMTS3	-0.03	0.02	0.027
ADAMTS4	-0.025	0.097	0.144
ADAMTS5	0.154	-0.256	-0.273
ADAMTS6	0.147	0.295	0.215
ADAMTS7	-0.011	0.135	0.124
ADAMTS8	-0.028	0.058	0.128
ADAMTS9	-0.09	0.084	0.155
ADAMTSL1	0.078	-0.055	-0.143
ADAMTSL2	-0.012	-0.01	-0.001
ADAMTSL3	-0.022	-0.178	-0.138
ADAMTSL4	0.067	-0.345	-0.327
ADAMTSL5	0.028	-0.121	-0.119
ADAP1	-0.009	0.059	0.011
ADAP2	-0.009	0.069	0.062
ADAR	0.064	0.173	0.168
ADARB1	0.112	0.076	0.015
ADARB2	0.015	0.033	0.039
ADAT1	0.036	0.054	0.108
ADAT2	0.036	0.012	0.037
ADAT3	-0.007	0.042	0.016
ADCK1	0.05	-0.017	0.069
ADCK2	0.035	0.047	0.04
ADCK3	0.015	-0.103	-0.044
ADCK4	0.039	-0.001	0.012
ADCK5	0.029	0.024	0.029
ADCY1	0.005	0.002	0.025
ADCY10	NaN	-0.019	0.036
ADCY2	-0.056	0.046	0.057
ADCY3	-0.031	-0.122	-0.036
ADCY4	-0.009	0.052	0.037
ADCY5	-0.057	0.067	0.047
ADCY6	0.097	0.052	0.074
ADCY7	0.005	0.019	-0.031
ADCY8	NaN	0.004	NaN
ADCY9	-0.009	0.005	-0.044
ADCYAP1	0.006	0.016	NaN
ADCYAP1R1	0.01	-0.052	0.008
ADD1	0.053	-0.067	-0.061
ADD2	0.068	0.054	-0.019
ADD3	0.025	-0.486	-0.351
ADGB	NaN	NaN	NaN
ADGRA2	0.049	0.04	0.037
ADGRA3	0.07	0.133	0.081
ADGRB1	0.02	0.012	0.003
ADGRB2	0.028	0.044	-0.04
ADGRB3	-0.022	-0.045	-0.098
ADGRD1	0.121	-0.258	-0.238
ADGRD2	NaN	NaN	0.037
ADGRE1	-0.051	0.001	0.023
ADGRE2	-0.037	0.131	0.152
ADGRE3	NaN	NaN	NaN
ADGRE5	-0.026	-0.004	0.102
ADGRF1	0.012	0.018	0.005
ADGRF3	0.026	-0.013	NaN
ADGRF4	0.036	-0.015	0.034
ADGRF5	-0.07	0.133	0.081
ADGRG1	0.017	0.053	0.038
ADGRG2	0.066	-0.042	-0.064
ADGRG3	0.017	0.021	0.036
ADGRG4	0.015	NaN	NaN
ADGRG5	0.004	0.025	0.001
ADGRG6	0.009	0.02	-0.007
ADGRG7	NaN	0.032	0.061
ADGRL1	0.019	0.061	0.053
ADGRL2	-0.054	0.041	-0.066
ADGRL3	-0.333	0.093	0.088
ADGRL4	-0.056	0.045	0.055
ADGRV1	-0.02	-0.011	0.04
ADH1A	-0.036	-0.034	-0.017
ADH1B	0.005	-0.698	-0.644
ADH1C	-0.056	-0.188	-0.035
ADH4	NaN	-0.004	0.019
ADH5	0.037	-0.327	-0.02
ADH6	NaN	0.02	-0.009
ADHFE1	0.017	-0.072	-0.052
ADI1	0.218	-0.231	-0.111
ADIPOR1	0.144	0.011	0.154
ADIPOR2	0.079	0.01	0.083
ADIRF	-0.371	-0.191	-0.14
ADK	0.094	-0.229	-0.02
ADM	0.012	-0.307	-0.05
ADM2	-0.016	0.063	0.086
ADNP	0.082	0.058	0.06
ADNP2	-0.001	0.051	0.006
ADO	0.11	0.042	0.076
ADORA1	-0.055	0.036	0.047
ADORA2A	-0.013	NaN	NaN
ADORA2A-AS1	0.009	-0.038	0.015
ADORA2B	0.052	-0.042	0.1
ADORA3	NaN	0.01	-0.004
ADPGK	0.062	-0.001	0.081
ADPRH	0.024	0.062	0.075
ADPRHL1	-0.018	-0.005	-0.007
ADPRHL2	0.145	-0.108	0.032
ADPRM	0.06	-0.028	0.042
ADRA1A	-0.06	0.006	-0.011
ADRA1D	0.026	NaN	0.036
ADRA2A	0.103	0.038	0.114
ADRA2B	-0.01	0.008	0.029
ADRA2C	-0.024	0.053	0.049
ADRB1	-0.056	-0.017	-0.045
ADRB2	-0.005	-0.042	-0.019
ADRB3	0.027	-0.149	-0.092
ADRBK1	0.055	0.053	0.019
ADRBK2	0.032	0.019	0.006
ADRM1	0.194	0.009	0.121
ADSL	0.134	-0.077	0.047
ADSS	0.092	0.002	0.093
ADSSL1	-0.04	-0.142	-0.006
ADTRP	0.04	-0.059	0.038
AEBP1	0.486	0.177	0.032
AEBP2	-0.017	0.022	0.056
AEN	0.063	0.102	0.106
AES	0.076	-0.027	0.023
AFAP1	0.094	0.126	0.094
AFAP1-AS1	0.025	NaN	0.041
AFAP1L1	0.043	-0.048	0.027
AFAP1L2	0.057	0.061	0.098
AFF1	0.06	-0.036	0.002
AFF2	0.007	0.052	NaN
AFF3	-0.084	-0.015	0.055
AFF4	-0.029	0.054	0.131
AFG3L2	0.027	-0.019	0.015
AFM	NaN	0.013	NaN
AFMID	-0.011	0.006	0.004
AFP	0.06	-0.064	-0.002
AFTPH	0.066	0.007	0.006
AGA	0.039	-0.135	-0.017
AGAP1	0.079	0.025	-0.079
AGAP2	0.021	0.024	0.033
AGAP2-AS1	0.182	0.134	0.175
AGAP3	0.026	0.07	0.001
AGAP4	0.018	0.022	-0.022
AGAP5	0.052	0.004	0.017
AGAP6	-0.019	0.045	0.007
AGAP9	-0.061	0.012	NaN
AGBL1	0.017	NaN	-0.015
AGBL2	-0.044	0.01	-0.003
AGBL3	-0.021	-0.059	0.007
AGBL4	0.018	-0.036	NaN
AGBL5	0.118	0.067	0.015
AGER	0.032	0.004	0.036
AGFG1	0.062	0.027	0.067
AGFG2	-0.008	-0.088	-0.058
AGGF1	0.018	-0.02	0.006
AGK	0.048	-0.004	0.054
AGL	0.035	-0.037	-0.069
AGMAT	0.002	0.042	0.023
AGMO	-0.017	-0.01	0.001
AGO1	0.047	0.063	0.04
AGO2	0.064	-0.026	0.066
AGO3	-0.042	0.041	0.012
AGO4	-0.022	0.06	0.028
AGPAT1	0.105	0.05	0.121
AGPAT2	0.055	0.004	0.129
AGPAT3	0.065	0.034	0.051
AGPAT4	0.163	0.076	0.095
AGPAT5	0.078	0.103	0.072
AGPS	0.046	0.023	0.127
AGR2	0.27	0.112	0.077
AGR3	0.077	-0.033	0.035
AGRN	0.105	0.222	0.16
AGRP	NaN	-0.001	0.002
AGT	-0.101	0.026	0.243
AGTPBP1	0.038	0.019	-0.001
AGTR1	0.086	-0.238	-0.167
AGTRAP	0.107	-0.149	0.05
AGXT	NaN	NaN	0.032
AHCTF1	-0.019	0.011	-0.015
AHCY	0.132	0.006	0.168
AHCYL1	0.124	0.01	0.115
AHCYL2	0.026	0.015	0.017
AHDC1	-0.027	0.046	-0.005
AHI1	-0.113	-0.077	-0.015
AHNAK	0.165	-0.233	-0.259
AHNAK2	0.147	-0.192	-0.178
AHR	0.08	0.031	0.057
AHRR	-0.059	0.063	0.028
AHSA1	0.138	-0.08	0.173
AHSG	NaN	NaN	NaN
AHSP	0.014	NaN	NaN
AICDA	-0.01	-0.046	-0.009
AIDA	0.24	-0.154	0.001
AIF1	0.084	-0.048	0.042
AIF1L	0.141	-0.268	-0.123
AIFM1	0.055	-0.077	-0.001
AIFM2	0.044	-0.078	0.073
AIFM3	0.032	0.001	0.025
AIG1	0.098	-0.036	0.159
AIM1	0.044	0.046	0.03
AIM2	-0.01	-0.031	0.043
AIMP1	0.064	-0.026	0.094
AIMP2	0.091	0.006	0.075
AIP	0.042	-0.159	0.017
AIPL1	NaN	0.018	0.011
AIRE	-0.032	0.034	0.03
AIRN	0.027	NaN	-0.011
AJAP1	-0.026	0.02	0.06
AJUBA	0.02	0.082	0.127
AK1	0.204	-0.207	-0.086
AK2	0.11	0.084	0.12
AK3	0.125	-0.147	0.03
AK4	0.102	0.087	0.06
AK5	0.066	0.076	0.076
AK6	0.095	-0.062	0.087
AK7	0.033	0.032	NaN
AK8	0.053	0.007	0.002
AK9	-0.028	0.006	-0.001
AKAP1	0.023	0.009	-0.032
AKAP10	0.046	0.022	0.017
AKAP11	0.119	0.075	0.096
AKAP12	-0.043	-0.186	0.009
AKAP13	0.094	0.008	0.061
AKAP14	NaN	NaN	NaN
AKAP17A	-0.012	0.07	0.04
AKAP2	0.033	0.016	0.029
AKAP3	-0.031	-0.013	-0.026
AKAP5	0.036	0.073	0.028
AKAP6	0.005	0.055	0.029
AKAP7	-0.01	-0.011	0.067
AKAP8	-0.016	0.003	0.023
AKAP8L	-0.011	-0.018	0.037
AKAP9	-0.011	-0.029	0.003
AKIP1	0.124	0.017	0.138
AKIRIN1	0.081	0.061	0.097
AKIRIN2	0.049	-0.07	0.106
AKNA	-0.013	0.009	0.024
AKNAD1	0.005	-0.04	-0.009
AKR1A1	0.282	-0.096	0.135
AKR1B1	-0.017	-0.179	0.103
AKR1B10	-0.03	-0.12	-0.046
AKR1B15	0.038	-0.001	NaN
AKR1C1	0.152	-0.476	-0.232
AKR1C2	0.131	-0.459	-0.248
AKR1C3	0.156	-0.486	-0.212
AKR1C4	NaN	-0.025	NaN
AKR1D1	-0.04	NaN	NaN
AKR1E2	0.019	0.006	-0.004
AKR7A2	0.124	-0.116	0.154
AKR7A3	-0.03	0.045	0.039
AKT1	0.095	0.145	0.123
AKT1S1	0.094	-0.016	0.123
AKT2	0.069	-0.082	-0.04
AKT3	0.113	0.114	0.075
AKTIP	0.088	-0.088	0.013
ALAD	0.033	-0.066	0.032
ALAS1	0.018	0.028	0.122
ALAS2	NaN	-0.024	NaN
ALB	0.003	0.014	-0.006
ALCAM	0.058	0.107	0.074
ALDH16A1	0.015	-0.048	-0.011
ALDH18A1	0.23	0.067	0.138
ALDH1A1	-0.033	-0.4	-0.358
ALDH1A2	0.011	0.018	-0.008
ALDH1A3	-0.01	0.038	0.184
ALDH1B1	0.238	0.201	0.198
ALDH1L1	-0.024	-0.051	-0.064
ALDH1L2	0.154	0.049	0.066
ALDH2	-0.152	-0.305	-0.064
ALDH3A1	0.038	-0.041	-0.026
ALDH3A2	0.004	-0.217	-0.03
ALDH3B1	0.077	-0.023	0.012
ALDH3B2	NaN	NaN	NaN
ALDH4A1	0.058	-0.002	0.051
ALDH5A1	0.004	0.008	0.012
ALDH6A1	0.051	-0.098	-0.106
ALDH7A1	0.077	-0.067	0.087
ALDH8A1	0.043	-0.004	0.006
ALDH9A1	0.07	-0.284	-0.099
ALDOA	0.305	0.037	0.142
ALDOB	0.031	-0.019	-0.003
ALDOC	0.04	0.049	0.069
ALG1	0.15	-0.014	0.078
ALG10	-0.028	-0.027	-0.026
ALG10B	0.005	0.001	-0.001
ALG11	0.042	0.028	-0.017
ALG12	0.066	-0.007	0.106
ALG13	0.057	-0.041	0.037
ALG14	0.057	-0.009	0.053
ALG1L	-0.028	-0.038	0.007
ALG1L2	-0.085	0.04	0.02
ALG2	0.13	-0.027	0.099
ALG3	0.167	0.054	0.194
ALG5	0.115	-0.056	0.132
ALG6	0.022	0.011	0.038
ALG8	0.04	-0.009	0.065
ALG9	0.056	0.025	0.037
ALK	NaN	NaN	0.009
ALKBH1	-0.008	-0.028	-0.005
ALKBH2	0.041	-0.07	0.063
ALKBH3	0.049	-0.076	0.035
ALKBH4	0.045	-0.09	0.018
ALKBH5	0.101	-0.028	0.077
ALKBH6	0.024	-0.013	0.007
ALKBH7	0.061	0.053	0.188
ALKBH8	-0.004	-0.019	0.018
ALMS1	0.029	0.057	0.018
ALOX12B	NaN	0.026	NaN
ALOX15	-0.009	-0.02	NaN
ALOX15B	0.051	0.044	0.05
ALOX5	0.028	0.037	0.008
ALOX5AP	0.122	0.076	0.063
ALOXE3	NaN	NaN	NaN
ALPI	-0.005	-0.001	NaN
ALPK1	-0.01	-0.029	-0.008
ALPK2	0.097	0.105	0.134
ALPK3	-0.035	-0.002	0.009
ALPL	0.078	0.079	0.069
ALPP	0.028	0.014	NaN
ALPPL2	0.01	0.035	NaN
ALS2	0.06	0.002	0.019
ALS2CL	-0.025	0.039	-0.006
ALS2CR11	0.024	-0.001	0.003
ALS2CR12	-0.016	0.016	0.027
ALX1	NaN	NaN	NaN
ALX3	NaN	-0.019	NaN
ALYREF	0.06	0.041	0.06
AMACR	0.014	0.01	0.001
AMBP	0.04	NaN	NaN
AMBRA1	-0.018	0.009	0.039
AMD1	0.049	-0.035	-0.02
AMDHD1	-0.011	0.003	-0.047
AMDHD2	0.11	-0.028	-0.028
AMELX	NaN	NaN	NaN
AMER1	0.015	-0.012	0.033
AMER2	NaN	-0.022	NaN
AMFR	0.036	0.051	-0.013
AMH	0.007	0.025	0.052
AMHR2	NaN	NaN	0.009
AMIGO1	0.026	-0.038	-0.04
AMIGO2	0.162	0.112	0.081
AMIGO3	NaN	0.001	0.004
AMMECR1	-0.005	-0.035	0.006
AMMECR1L	0.021	0.045	0.054
AMN	0.018	-0.04	-0.029
AMN1	0.009	-0.009	0.04
AMOT	0.012	0.003	-0.069
AMOTL1	0.074	0.112	0.076
AMOTL2	0.058	-0.025	-0.105
AMPD1	0.007	0	0.024
AMPD2	0.153	0.049	0.094
AMPD3	0.008	0.086	0.141
AMPH	0.016	0.023	0.042
AMT	0.011	0.088	-0.039
AMY2A	NaN	NaN	NaN
AMY2B	-0.022	-0.004	-0.014
AMZ1	0.025	0.034	0.026
AMZ2	0.103	-0.046	0.05
ANAPC1	0.047	-0.026	0.026
ANAPC10	0	-0.08	0.07
ANAPC11	0.269	-0.034	0.2
ANAPC13	0.106	-0.112	0.012
ANAPC15	0.114	0.104	0.16
ANAPC16	-0.004	-0.069	0.034
ANAPC2	0.008	-0.035	0.065
ANAPC4	-0.041	-0.021	0.025
ANAPC5	0.174	-0.01	0.095
ANAPC7	0.063	-0.012	0.048
ANG	0.115	-0.333	-0.175
ANGEL1	0.027	0.018	0.034
ANGEL2	-0.008	0.012	-0.034
ANGPT1	0.003	0.015	0.089
ANGPT2	-0.033	0.136	0.086
ANGPT4	NaN	NaN	NaN
ANGPTL1	-0.087	-0.25	-0.318
ANGPTL2	0.344	-0.317	-0.044
ANGPTL4	0.021	-0.03	0.011
ANGPTL5	0.073	-0.162	-0.172
ANGPTL6	-0.068	0.011	0.044
ANGPTL7	0.039	-0.186	-0.061
ANK1	0.053	0.024	0.061
ANK2	-0.03	-0.241	-0.139
ANK3	-0.123	0.082	0.095
ANKAR	-0.037	-0.016	-0.067
ANKDD1A	0.001	-0.017	-0.015
ANKDD1B	0.03	0.016	0.004
ANKEF1	-0.024	-0.002	-0.016
ANKFN1	-0.011	-0.034	-0.01
ANKFY1	0.075	-0.007	0.019
ANKH	0.189	0.281	0.258
ANKHD1	-0.033	0.035	0.039
ANKHD1-EIF4EBP3	0.006	-0.023	-0.017
ANKIB1	0.076	0.022	0.061
ANKK1	0.016	NaN	0.018
ANKLE1	-0.009	-0.049	-0.03
ANKLE2	0.139	0.124	0.13
ANKMY1	-0.038	0.022	0.016
ANKMY2	0.007	-0.042	0
ANKRA2	0.048	0.033	-0.068
ANKRD1	0.026	0.014	NaN
ANKRD10	0.025	0.168	0.162
ANKRD11	0.068	0.063	0.086
ANKRD12	-0.042	-0.079	-0.066
ANKRD13A	0.104	0.036	0.045
ANKRD13B	0.037	-0.055	-0.059
ANKRD13C	0.002	0.009	0.067
ANKRD13D	0.012	0.031	0.015
ANKRD16	0.032	-0.03	0.063
ANKRD17	0.057	0.016	0.069
ANKRD18A	NaN	0.02	0.02
ANKRD18B	NaN	NaN	0.002
ANKRD2	0.015	-0.053	-0.018
ANKRD20A2	NaN	0.007	NaN
ANKRD20A3	NaN	NaN	NaN
ANKRD20A4	-0.039	0.005	0.035
ANKRD22	0.056	-0.004	0.04
ANKRD23	0.026	0.013	0.031
ANKRD24	-0.012	0.016	0.033
ANKRD26	-0.048	0	0.008
ANKRD27	0.09	0.016	-0.033
ANKRD28	0.116	0.104	0.152
ANKRD29	0.007	0.001	0.003
ANKRD30A	NaN	NaN	0.004
ANKRD30B	NaN	-0.038	NaN
ANKRD30BL	NaN	0.013	0
ANKRD31	0.007	0.001	0.016
ANKRD33	-0.011	NaN	NaN
ANKRD33B	-0.054	-0.136	-0.165
ANKRD34A	0.051	0.037	0.05
ANKRD34B	-0.006	0.017	0.008
ANKRD35	-0.009	-0.271	-0.066
ANKRD36	-0.009	-0.018	0.01
ANKRD36B	-0.028	0.004	0.015
ANKRD36C	-0.036	0.027	-0.001
ANKRD37	0.026	0.041	0.046
ANKRD39	0.046	-0.073	0.061
ANKRD40	0.046	0.046	0.088
ANKRD42	-0.067	-0.006	0.029
ANKRD44	0.015	0.082	0.051
ANKRD45	0.019	-0.018	-0.032
ANKRD46	0.021	-0.067	0.028
ANKRD49	-0.065	-0.008	0.036
ANKRD50	0.008	0.095	0.174
ANKRD52	0.046	0.076	0.091
ANKRD53	0.021	-0.057	0.045
ANKRD54	0.084	0.005	0.006
ANKRD55	0.031	-0.027	-0.042
ANKRD6	0.051	0.052	0.022
ANKRD61	NaN	NaN	NaN
ANKRD62	0.003	0.02	0.037
ANKRD65	0.089	-0.064	-0.049
ANKRD66	NaN	NaN	NaN
ANKRD7	0.041	-0.032	0.005
ANKRD9	0.017	0.003	0.02
ANKS1A	-0.033	-0.016	-0.044
ANKS1B	-0.018	0.013	-0.012
ANKS3	0.075	0.113	0.067
ANKS4B	0.002	-0.001	0.025
ANKS6	0.052	0.049	0.091
ANKUB1	NaN	NaN	NaN
ANKZF1	-0.064	0.047	0.014
ANLN	0.038	0.066	0.083
ANO1	0.089	0.24	0.102
ANO10	0.089	0.027	0.025
ANO2	-0.036	NaN	0.039
ANO3	0.028	0.036	0.037
ANO4	0.036	0.066	-0.028
ANO5	0.001	0.039	-0.054
ANO6	0.103	0.048	0.062
ANO7	0.074	-0.01	0.006
ANO8	0.048	0.003	0.033
ANO9	-0.003	0.054	0.014
ANOS1	0.232	0.176	0.163
ANP32A	0.08	-0.006	0.103
ANP32B	0.032	-0.089	0.138
ANP32D	NaN	NaN	NaN
ANP32E	0.044	-0.053	0.03
ANPEP	0.002	-0.063	0.089
ANTXR1	0.342	0.364	0.369
ANTXR2	0.078	-0.035	-0.145
ANXA1	0.178	-0.392	-0.215
ANXA10	0.004	0.037	-0.016
ANXA11	0.242	-0.195	0.036
ANXA13	0.036	0.062	0.014
ANXA2	0.444	-0.438	-0.218
ANXA2R	-0.052	-0.07	0.046
ANXA3	0.039	0.005	0.001
ANXA4	0.225	-0.362	-0.123
ANXA5	0.249	-0.186	0.158
ANXA6	0.149	-0.105	0.169
ANXA7	0.115	-0.26	-0.011
ANXA8	-0.016	0.009	NaN
ANXA9	0.014	-0.077	-0.068
AOAH	-0.042	-0.002	0.02
AOC1	0.016	-0.035	-0.038
AOC2	0.031	0.03	0.005
AOC3	-0.053	-0.046	0.013
AOX1	0.174	-0.259	-0.192
AP1AR	0.017	0.073	0.023
AP1B1	0.09	0.014	0.062
AP1G1	0.018	0.067	0.021
AP1G2	0.012	-0.003	-0.025
AP1M1	0.101	-0.001	0.016
AP1M2	0.081	0.007	0.031
AP1S1	0.196	-0.025	0.154
AP1S2	0.105	-0.008	-0.027
AP1S3	0.026	0.062	0.043
AP2A1	0.124	-0.069	0.089
AP2A2	0.081	-0.065	-0.014
AP2B1	0.086	-0.023	-0.025
AP2M1	0.238	-0.111	0.222
AP2S1	0.34	0.103	0.278
AP3B1	0.088	0.014	0.11
AP3B2	-0.026	-0.017	0
AP3D1	0.122	0.091	0.047
AP3M1	0.015	-0.012	0.031
AP3M2	0.024	0.08	0.075
AP3S1	0.301	-0.307	-0.006
AP3S2	0.072	0.009	0.022
AP4B1	-0.014	-0.017	0.011
AP4E1	0.036	0.041	0.078
AP4M1	0.008	0.024	0.067
AP4S1	0.028	0.003	0.025
AP5B1	0.065	0.02	0.05
AP5M1	0.087	0.006	0.047
AP5S1	0.01	0.006	0.032
AP5Z1	0.032	0.011	0.061
APAF1	0.051	0.05	0.02
APBA1	-0.018	-0.001	0.026
APBA2	0.186	0.188	0.206
APBA3	0.06	0.009	0.093
APBB1	0.081	-0.074	-0.047
APBB1IP	0.085	-0.327	-0.256
APBB2	0.201	0.095	0.073
APBB3	-0.023	-0.01	0.05
APC	0.012	-0.011	0.022
APC2	NaN	NaN	-0.029
APCDD1	0.098	-0.104	-0.062
APCDD1L	0.075	-0.008	-0.019
APEH	0.093	-0.075	0.073
APELA	0.001	0.076	0.113
APEX1	0.105	-0.074	0.14
APEX2	0.03	-0.011	0.066
APH1A	0.162	-0.166	0.045
APH1B	0.034	-0.149	0.002
API5	0.035	-0.011	0.044
APIP	0.055	-0.054	0.033
APITD1-CORT	0.044	0.002	0.036
APLF	0.001	0.017	0.074
APLN	0.006	-0.039	0.02
APLNR	-0.007	0.037	0.019
APLP1	0.057	0.068	0.051
APLP2	-0.265	-0.203	-0.137
APMAP	0.058	-0.055	0.07
APOA1	0.007	0.036	0.046
APOA2	NaN	NaN	NaN
APOB	0.014	-0.035	0.004
APOBEC1	0.042	0.014	-0.017
APOBEC2	NaN	0.006	0.012
APOBEC3A	0.004	-0.029	-0.009
APOBEC3B	0.027	0.015	0.019
APOBEC3C	0.027	-0.204	-0.026
APOBEC3D	0.006	-0.091	0.029
APOBEC3F	0.013	-0.039	0.04
APOBEC3G	-0.01	-0.203	0.036
APOBEC3H	0.033	0.03	-0.026
APOBEC4	NaN	NaN	NaN
APOBR	0.043	0.017	-0.002
APOC1	-0.355	0.067	0.019
APOC2	-0.019	NaN	NaN
APOC3	NaN	NaN	NaN
APOC4-APOC2	NaN	-0.019	NaN
APOD	0.016	-0.241	-0.051
APOE	-0.502	0.053	-0.166
APOF	NaN	0.015	0.011
APOH	NaN	NaN	0.03
APOL1	0.037	-0.242	0.078
APOL2	0.12	0.025	0.136
APOL3	0.028	-0.187	0.014
APOL4	-0.057	-0.081	0.047
APOL6	-0.042	-0.059	0.069
APOLD1	-0.065	0.048	0.081
APOM	-0.002	-0.007	0.088
APOO	0.039	-0.006	0.111
APOOL	0.01	-0.007	-0.008
APOPT1	0.095	-0.02	0.173
APP	0.254	-0.311	-0.235
APPBP2	0.017	-0.073	-0.058
APPL1	0.005	-0.186	-0.059
APPL2	0.048	-0.102	-0.089
APRT	0.232	-0.13	0.165
APTX	0.117	-0.017	0.057
AQP1	0.019	0.099	-0.022
AQP10	0.028	NaN	0.002
AQP11	0.042	0.065	0.018
AQP12A	NaN	NaN	NaN
AQP12B	NaN	NaN	NaN
AQP2	NaN	0.006	NaN
AQP3	-0.066	-0.008	0.016
AQP4	NaN	NaN	NaN
AQP5	0.096	-0.043	-0.012
AQP6	-0.024	NaN	0.003
AQP7	0.014	-0.028	-0.04
AQP8	-0.065	-0.203	-0.138
AQP9	0.035	-0.024	0.032
AQR	0.036	0.006	0.039
AR	0.038	-0.174	-0.101
ARAF	0.051	0.012	0.084
ARAP1	0.081	-0.157	-0.033
ARAP2	-0.016	0.006	-0.014
ARAP3	-0.033	0.033	0.053
ARC	0.014	0.036	-0.016
ARCN1	0.188	0.063	0.168
AREG	-0.004	0.04	0.024
AREL1	0.041	0.074	0.008
ARF1	0.279	-0.078	0.166
ARF3	0.21	-0.05	0.097
ARF4	0.406	0.044	0.274
ARF4-AS1	0.012	-0.018	0.031
ARF5	0.194	0.031	0.147
ARF6	0.136	0.052	0.09
ARFGAP1	0.182	0.172	0.069
ARFGAP2	0.084	-0.082	0.038
ARFGAP3	0.151	0.081	0.161
ARFGEF1	0.035	0.078	0.048
ARFGEF2	0.021	0.059	0.061
ARFGEF3	0.003	0.039	0.042
ARFIP1	0.092	-0.03	0.013
ARFIP2	0.124	-0.007	0.052
ARFRP1	0.19	-0.015	0.052
ARG1	NaN	NaN	NaN
ARG2	0.053	0.049	0.066
ARGLU1	-0.089	0.009	-0.034
ARHGAP1	0.253	0.136	0.108
ARHGAP10	0.043	-0.172	-0.032
ARHGAP11A	0.031	0.059	0.084
ARHGAP11B	-0.025	0.038	0.089
ARHGAP12	-0.003	-0.159	-0.083
ARHGAP15	-0.196	-0.035	-0.062
ARHGAP17	0.008	0.072	0.036
ARHGAP18	-0.049	0.022	0.123
ARHGAP19	-0.026	-0.042	-0.02
ARHGAP20	-0.021	-0.195	-0.172
ARHGAP21	0.08	-0.014	-0.073
ARHGAP22	0.042	-0.031	-0.038
ARHGAP23	0.03	0.042	0.014
ARHGAP24	-0.138	-0.039	-0.016
ARHGAP25	-0.024	0.008	0.031
ARHGAP26	0.038	-0.061	-0.111
ARHGAP27	-0.014	0.045	-0.007
ARHGAP28	-0.028	0.064	0.099
ARHGAP29	0.075	-0.33	-0.228
ARHGAP30	-0.009	0.023	0.043
ARHGAP31	0.048	0.103	0.123
ARHGAP32	0.038	0.051	-0.001
ARHGAP33	0.019	-0.023	0.015
ARHGAP35	0.053	0.017	0.024
ARHGAP39	0.012	0.045	0.068
ARHGAP4	0.039	0.025	0.056
ARHGAP42	0.008	0.084	0.112
ARHGAP44	-0.058	0.023	0.02
ARHGAP5	0.059	0.054	0.033
ARHGAP6	-0.228	-0.011	-0.012
ARHGAP8	0.003	-0.021	0.031
ARHGAP9	-0.005	0.005	-0.04
ARHGDIA	0.325	0.008	0.186
ARHGDIB	-0.007	0.073	0.098
ARHGDIG	0.026	0.013	-0.038
ARHGEF1	0.038	-0.013	0.109
ARHGEF10	0.038	0.005	-0.033
ARHGEF10L	0.065	0.018	0.013
ARHGEF11	-0.002	0.023	0.005
ARHGEF12	0.001	0.129	0.118
ARHGEF15	-0.039	-0.013	-0.037
ARHGEF16	0.029	0.03	-0.005
ARHGEF17	0.055	0.165	0.157
ARHGEF18	0.025	-0.036	0.009
ARHGEF19	0.084	0.106	0.102
ARHGEF2	0.052	0.026	0.085
ARHGEF25	0.051	0.033	0.07
ARHGEF26	-0.056	0.016	-0.039
ARHGEF28	0.088	0.082	0.065
ARHGEF3	0.003	-0.09	-0.023
ARHGEF33	-0.011	-0.03	-0.019
ARHGEF35	-0.01	-0.016	-0.022
ARHGEF37	-0.026	-0.013	0.043
ARHGEF38	0.029	0.024	0.025
ARHGEF39	-0.006	0.052	0.03
ARHGEF4	0.043	0.007	-0.012
ARHGEF40	0.038	0.048	0.089
ARHGEF5	-0.021	0.024	-0.03
ARHGEF6	-0.053	-0.09	0.017
ARHGEF7	0.07	0.1	0.068
ARHGEF9	0.017	0.029	0.057
ARID1A	0.033	0.066	0.123
ARID1B	0.036	0.036	-0.015
ARID2	0.031	0.055	0.035
ARID3A	0.033	0.029	0.117
ARID3B	-0.002	0.01	-0.008
ARID4A	0.022	-0.064	0.055
ARID4B	-0.154	-0.022	0.093
ARID5A	0.028	0.106	0.079
ARID5B	0.1	-0.107	0.053
ARIH1	-0.062	0.043	0.042
ARIH2	0.061	0.032	0.01
ARIH2OS	0.012	-0.006	0.011
ARL1	0.23	-0.102	0.145
ARL10	0.045	0.069	0.027
ARL11	NaN	-0.003	0.01
ARL13B	-0.011	-0.018	-0.002
ARL14	0.019	-0.013	-0.014
ARL14EP	0.06	-0.068	0.031
ARL14EPL	0.015	NaN	NaN
ARL15	0.046	0.024	-0.001
ARL16	0.115	-0.01	0.063
ARL17A	-0.007	0.029	0.011
ARL17B	-0.005	-0.022	0.036
ARL2	0.303	-0.175	0.064
ARL2BP	0.246	-0.085	0.16
ARL3	0.158	-0.008	0.191
ARL4A	0.102	0.003	0.071
ARL4C	0.343	0.308	0.225
ARL4D	0.095	-0.203	-0.127
ARL5A	0.189	0.01	0.039
ARL5B	0.036	0.08	0.106
ARL5C	0.021	NaN	NaN
ARL6	0.024	-0.001	0.014
ARL6IP1	0.028	0.024	0.035
ARL6IP4	0.115	-0.136	0.11
ARL6IP5	0.237	-0.333	-0.118
ARL6IP6	0.074	-0.084	0.065
ARL8A	0.054	-0.053	0.036
ARL8B	0.171	0.068	0.083
ARL9	0.074	-0.001	0.083
ARMC1	0.098	-0.002	0.054
ARMC10	0.153	-0.105	0.075
ARMC12	0.022	-0.004	0.005
ARMC2	0	-0.018	0.026
ARMC3	NaN	NaN	NaN
ARMC4	0.04	-0.045	0.025
ARMC5	0.029	0.039	-0.013
ARMC6	0.04	0.044	0.028
ARMC7	0.012	-0.007	0.049
ARMC8	-0.003	0.011	0.067
ARMC9	0.057	0.17	0.131
ARMCX1	0.006	-0.341	-0.141
ARMCX2	0.17	-0.074	-0.009
ARMCX3	0.157	-0.002	0.086
ARMCX4	-0.008	-0.003	0.017
ARMCX5	0.036	-0.032	0.052
ARMCX6	0.1	-0.092	0.074
ARMS2	NaN	NaN	0.001
ARMT1	0.065	-0.123	0.045
ARNT	0.057	-0.109	-0.024
ARNT2	0.025	0.096	0.071
ARNTL	0.054	0.046	0.056
ARNTL2	0.068	0.082	0.157
ARPC1A	0.168	-0.14	0.104
ARPC1B	0.378	0.005	0.251
ARPC2	0.544	-0.024	0.305
ARPC3	0.256	-0.027	0.292
ARPC4	0.284	-0.006	0.177
ARPC4-TTLL3	NaN	NaN	-0.003
ARPC5	0.334	0.036	0.186
ARPC5L	0.227	0.067	0.172
ARPIN	0.037	-0.022	0.009
ARPP19	0.167	0.158	0.158
ARPP21	NaN	NaN	NaN
ARRB1	-0.024	-0.155	-0.013
ARRB2	-0.019	-0.075	0.016
ARRDC1	0.019	-0.013	-0.023
ARRDC2	-0.003	0.072	0.149
ARRDC3	-0.043	-0.118	0.002
ARRDC3-AS1	0.038	-0.015	0.014
ARRDC4	-0.083	0.005	0.048
ARRDC5	NaN	0.026	0.033
ARSA	0.151	-0.058	0.03
ARSB	0.096	0.087	0.07
ARSD	0.033	0.073	0.034
ARSE	0.064	0.057	0.062
ARSF	-0.047	NaN	-0.02
ARSG	0.105	0.046	0.087
ARSI	0.198	0.114	0.074
ARSJ	0.104	0.078	0.126
ARSK	0.041	-0.041	-0.029
ART3	0.005	-0.046	-0.005
ART4	0.007	-0.024	-0.026
ART5	0.021	-0.042	0.044
ARTN	-0.017	0.044	0.016
ARV1	0.072	-0.04	0.062
ARVCF	-0.062	-0.003	0.012
ARX	-0.036	0.012	NaN
ASAH1	0.109	-0.245	-0.071
ASAH2	-0.014	0.001	0.047
ASAH2B	0.036	0.011	0.046
ASAP1	0.07	0.102	0.136
ASAP2	0.092	-0.073	-0.091
ASAP3	0.054	-0.031	-0.056
ASB1	0.103	-0.059	0.057
ASB11	NaN	NaN	NaN
ASB12	0.016	-0.047	-0.005
ASB13	0.068	-0.088	0.027
ASB15	0.01	0.013	NaN
ASB16	NaN	-0.016	0.014
ASB2	-0.031	0.046	0.038
ASB3	0.01	0.011	-0.01
ASB4	-0.039	NaN	NaN
ASB6	0.03	0.053	0.032
ASB7	0.069	0.001	0.045
ASB8	0.028	-0.118	-0.043
ASB9	0.03	0.013	0.007
ASCC1	0.07	-0.056	0.055
ASCC2	0.077	-0.071	0.029
ASCC3	0.036	0.072	0.115
ASCL1	0.029	-0.002	NaN
ASCL2	-0.042	0.017	0.066
ASCL4	NaN	NaN	NaN
ASCL5	NaN	NaN	0.006
ASF1A	-0.025	-0.129	0.001
ASF1B	0.056	0.037	0.09
ASGR1	0.006	0.04	0.054
ASGR2	0.044	NaN	0.022
ASH1L	-0.067	-0.048	0.001
ASH2L	0.023	-0.07	0.023
ASIC1	0.014	0	-0.013
ASIC2	-0.011	0.003	0.007
ASIC3	-0.018	0.042	0.006
ASIC4	0.03	0.008	0.03
ASIP	0.033	0.039	0.082
ASL	0.021	0.03	0.078
ASMT	0.028	NaN	0.003
ASMTL	0.059	-0.19	-0.022
ASNA1	0.106	-0.151	0.073
ASNS	0.036	0.007	0.031
ASNSD1	0.152	-0.092	0.01
ASPA	0.028	-0.318	-0.211
ASPG	-0.001	0.019	NaN
ASPH	0.25	-0.08	0.017
ASPHD1	0.122	0.164	0.18
ASPHD2	0.008	0.036	0.039
ASPM	0.066	0.042	0.079
ASPN	0.267	0.005	0.111
ASPRV1	0.009	-0.062	-0.008
ASPSCR1	0.104	0.05	0.049
ASRGL1	-0.021	0.01	0.013
ASS1	0.161	0.011	0.103
ASTE1	-0.018	-0.079	0.038
ASTL	NaN	NaN	NaN
ASTN1	NaN	-0.018	0.013
ASTN2	0.023	-0.032	-0.004
ASXL1	-0.005	0.046	0.081
ASXL2	0.05	0.043	0.067
ASXL3	0.01	-0.057	0.001
ATAD1	0.05	-0.024	0.031
ATAD2	0.043	0.03	0.061
ATAD2B	0.006	0.039	0.013
ATAD3A	0.153	0.039	0.108
ATAD3B	0.071	0.038	0.02
ATAD3C	-0.005	0.032	-0.018
ATAD5	0.013	0.018	0.079
ATAT1	0.071	0.002	0.062
ATCAY	0.032	0.002	0.009
ATE1	-0.058	-0.017	0.003
ATF1	-0.013	-0.048	0.037
ATF2	0.044	0.039	0.062
ATF3	-0.021	0.043	0.221
ATF4	0.11	0.004	0.196
ATF5	0.117	-0.102	0.006
ATF6	0.117	-0.036	0.021
ATF6B	-0.04	-0.005	0.067
ATF7	0.084	-0.06	0.036
ATF7IP	0.061	0.063	0.024
ATF7IP2	0.055	0.015	0.029
ATG10	0.06	-0.008	0.092
ATG101	0.216	0.05	0.146
ATG12	0.122	-0.01	0.07
ATG13	0.077	0.097	0.091
ATG14	-0.022	0.038	-0.029
ATG16L1	0.032	0.027	0.052
ATG16L2	-0.048	0.049	0.05
ATG2A	-0.054	0.011	0.009
ATG2B	-0.012	0.072	-0.002
ATG3	0.13	-0.071	0.117
ATG4A	0.037	-0.029	0.001
ATG4B	0.013	0.055	0.041
ATG4C	0.022	-0.091	0.017
ATG4D	0.045	0.037	0.049
ATG5	0.121	-0.013	0.106
ATG7	0.088	0.033	0.111
ATG9A	0.152	0.007	-0.024
ATG9B	0.035	0.029	NaN
ATHL1	-0.01	0.107	0.067
ATIC	0.12	-0.085	0.1
ATL1	0.098	-0.171	-0.004
ATL2	-0.007	0.015	0.063
ATL3	0.238	0.042	0.011
ATM	0.032	0.073	0.027
ATMIN	0.044	0.043	0.023
ATN1	0.029	0.021	0.074
ATOH1	0.023	-0.052	NaN
ATOH7	0.014	-0.015	0.039
ATOH8	0.002	-0.03	-0.017
ATOX1	0.273	0.109	0.329
ATP10A	0.114	0.143	0.084
ATP10B	0.015	0.039	0.021
ATP10D	0.009	0.026	0.047
ATP11A	0.032	-0.028	-0.011
ATP11B	0.034	0.05	-0.013
ATP11C	0.066	0	0.009
ATP12A	NaN	NaN	NaN
ATP13A1	0.018	0.054	0.084
ATP13A2	0.096	0.09	0.093
ATP13A3	0.155	0.164	0.11
ATP13A4	0.019	-0.015	-0.007
ATP1A1	0.128	-0.11	-0.066
ATP1A2	-0.058	0.045	0.025
ATP1A3	-0.009	0.04	0.016
ATP1A4	-0.038	NaN	0.034
ATP1B1	-0.021	0.192	0.16
ATP1B2	-0.102	0.039	0.02
ATP1B3	0.154	-0.026	0.197
ATP1B4	0.029	NaN	NaN
ATP2A1	0.03	0.041	NaN
ATP2A2	0.104	0.235	0.238
ATP2A3	-0.018	-0.003	0.04
ATP2B1	-0.029	-0.102	0.106
ATP2B3	-0.023	0.026	NaN
ATP2B4	0.053	0.016	-0.02
ATP2C1	0.095	0.068	0.106
ATP2C2	-0.008	0.019	0.008
ATP5A1	0.126	-0.163	0.149
ATP5B	0.165	-0.09	0.179
ATP5C1	0.186	-0.064	0.162
ATP5D	0.072	-0.065	0.16
ATP5E	0.323	0.144	0.271
ATP5F1	0.155	-0.1	0.143
ATP5G1	0.205	-0.07	0.19
ATP5G2	0.028	0.039	0.176
ATP5G3	0.199	-0.101	0.227
ATP5H	0.11	-0.092	0.14
ATP5I	0.212	0.06	0.107
ATP5J	0.168	-0.083	0.167
ATP5J2	0.23	0.01	0.219
ATP5J2-PTCD1	NaN	0.001	NaN
ATP5L	0.067	-0.094	0.172
ATP5L2	0.019	0.012	0.002
ATP5O	0.143	-0.186	0.104
ATP5S	-0.051	-0.001	0.036
ATP5SL	0.076	-0.002	0.068
ATP6AP1	0.021	0.003	0.08
ATP6AP1L	0.149	0.097	0.066
ATP6AP2	0.167	-0.166	-0.013
ATP6V0A1	0.047	0.018	0.002
ATP6V0A2	0.013	0.084	0.069
ATP6V0B	0.259	0.17	0.227
ATP6V0C	0	-0.029	0.039
ATP6V0D1	0.151	-0.149	0.032
ATP6V0D2	0.007	0.083	0.063
ATP6V0E1	0.368	-0.216	0.06
ATP6V0E2	0.095	-0.187	-0.063
ATP6V1A	0.161	0.053	0.089
ATP6V1B1	-0.01	0.032	0.009
ATP6V1B2	0.148	-0.043	-0.034
ATP6V1C1	0.128	0.028	0.084
ATP6V1C2	0.036	0.021	0.033
ATP6V1D	0.225	0.088	0.118
ATP6V1E1	0.053	-0.145	0.083
ATP6V1E2	0.042	-0.014	0.033
ATP6V1F	0.243	-0.096	0.115
ATP6V1G1	0.18	0.023	0.202
ATP6V1G2	-0.013	-0.031	0.011
ATP6V1G3	0.029	0.016	NaN
ATP6V1H	0.111	-0.111	0.011
ATP7A	0.032	0.047	0.006
ATP7B	0.064	0.035	-0.005
ATP8A1	-0.079	-0.021	-0.053
ATP8A2	0.022	0.047	0.102
ATP8B1	0.089	0.063	0.051
ATP8B2	0.067	0.024	-0.019
ATP8B3	-0.005	0.008	0.073
ATP8B4	-0.009	-0.087	0.033
ATP9A	0.022	0.088	0.094
ATP9B	-0.043	0.028	0.023
ATPAF1	0.035	-0.098	0.083
ATPAF2	0.087	-0.007	0.033
ATPIF1	0.047	-0.053	0.123
ATR	0.034	0.033	0.064
ATRAID	0.094	-0.331	-0.106
ATRN	0.044	0.046	0.051
ATRNL1	0.028	0.021	0.027
ATRX	-0.028	0.026	0.021
ATXN1	0.168	0.185	0.104
ATXN10	0.094	-0.205	-0.031
ATXN1L	0.023	0.042	0.08
ATXN2	0.035	0.106	0.084
ATXN2L	0.057	0.071	0.092
ATXN3	-0.068	-0.031	-0.034
ATXN7	0.006	0.062	0.015
ATXN7L1	-0.009	-0.016	0.015
ATXN7L2	-0.006	0.036	0.02
ATXN7L3	0.023	0.037	0.074
ATXN7L3B	0.038	-0.066	0.037
AUH	0.007	-0.155	-0.024
AUNIP	0.04	0.021	0.038
AUP1	0.156	-0.044	0.083
AURKA	0.068	0.008	0.008
AURKAIP1	0.183	0.005	0.197
AURKB	0.088	0.012	0.084
AURKC	0.016	-0.004	0.007
AUTS2	0.032	0.037	-0.025
AVEN	0.162	0.104	0.174
AVIL	0.044	0.109	0.071
AVL9	0.007	0.056	-0.021
AVP	NaN	-0.004	0.003
AVPI1	0.098	-0.137	0.03
AVPR1A	-0.012	0.052	0.053
AVPR2	NaN	0.006	0.01
AXDND1	-0.03	0.039	-0.028
AXIN1	0.037	0.051	0.054
AXIN2	0.098	0.04	-0.017
AXL	0.266	-0.017	-0.043
AZGP1	0.054	0.038	-0.002
AZI2	0.123	-0.105	0.065
AZIN1	0.162	-0.014	0.056
AZIN2	0.1	-0.031	0.065
AZU1	0.038	NaN	NaN
B2M	-0.043	-0.095	0.278
B3GALNT1	0.076	-0.009	-0.017
B3GALNT2	-0.068	0.023	-0.002
B3GALT1	NaN	0.015	NaN
B3GALT2	-0.066	0.004	0.004
B3GALT4	0.071	-0.145	-0.004
B3GALT5	0.075	0.043	-0.045
B3GALT5-AS1	0.043	0.029	0.036
B3GALT6	0.098	0.103	0.147
B3GAT1	0.017	NaN	NaN
B3GAT2	-0.028	0.112	-0.021
B3GAT3	0.087	0.044	0.096
B3GLCT	0.076	0.085	0.091
B3GNT2	0.037	0.156	0.141
B3GNT3	0.04	0.029	-0.015
B3GNT4	0.043	0.025	0.042
B3GNT5	0.058	0.043	0.019
B3GNT6	NaN	NaN	0.024
B3GNT7	0.018	0.023	0.007
B3GNT8	0.037	-0.049	-0.072
B3GNT9	0.075	0.039	0.067
B3GNTL1	0.038	-0.01	-0.015
B4GALNT1	0.122	0.031	0.071
B4GALNT2	NaN	-0.051	NaN
B4GALNT3	0.033	0.061	0.025
B4GALNT4	0.046	0.027	-0.021
B4GALT1	0.205	0.138	0.114
B4GALT2	0.176	0.088	0.113
B4GALT3	0.073	0.014	0.119
B4GALT4	0.153	-0.079	0.041
B4GALT5	0.072	0.113	0.093
B4GALT6	0.073	0.039	0.029
B4GALT7	0.139	0.048	0.115
B4GAT1	0.024	-0.142	-0.057
B9D1	0.062	-0.029	0.064
B9D2	0.038	0.009	0.071
BAALC	0.033	0.058	0.02
BAAT	NaN	NaN	0.004
BABAM1	0.118	-0.107	0.097
BACE1	0.092	0.113	0.118
BACE1-AS	0.005	-0.01	-0.003
BACE2	0.252	-0.016	0.116
BACH1	-0.018	0.098	0.048
BACH2	0.072	0.039	-0.046
BAD	0.183	-0.133	0.071
BAG1	0.082	-0.135	0.092
BAG2	0.172	-0.305	-0.094
BAG3	0.009	0.008	0.112
BAG4	0.093	0.017	0.035
BAG5	0.079	-0.084	-0.052
BAG6	0.086	-0.062	0.055
BAHCC1	-0.035	0.03	0.002
BAHD1	-0.004	0.018	-0.014
BAIAP2	-0.018	-0.016	-0.038
BAIAP2-AS1	-0.024	0	-0.028
BAIAP2L1	0.078	0.137	0.066
BAIAP2L2	0.085	0.031	-0.009
BAIAP3	-0.052	-0.007	0.021
BAK1	0.136	0.069	0.115
BAMBI	0.072	0.048	0.205
BANCR	0.011	NaN	0.003
BANF1	0.1	0.011	0.24
BANF2	NaN	NaN	0.034
BANK1	-0.021	0.028	0.045
BANP	0.069	-0.024	-0.021
BAP1	0.054	0.042	0.08
BARD1	0.011	0.062	0.07
BARX1	0.021	0.024	0.056
BARX2	0.033	0.022	0.01
BASP1	0.199	-0.028	0.006
BATF	-0.014	0.049	0.038
BATF2	-0.174	0.003	0.025
BATF3	0.042	0.093	0.22
BAX	0.204	0.089	0.225
BAZ1A	-0.001	0.068	0.167
BAZ1B	0.016	-0.002	0.09
BAZ2A	0.024	0.014	0.085
BAZ2B	-0.015	0.031	-0.037
BBC3	0.046	0.052	0.056
BBIP1	0.026	-0.051	0.079
BBOF1	0.054	0.05	0.057
BBOX1	0.002	NaN	0.004
BBS1	0.006	0.029	0.009
BBS10	0.019	-0.035	-0.052
BBS12	-0.002	0.035	0.061
BBS2	0.064	-0.09	-0.029
BBS4	0.019	-0.058	0.022
BBS5	-0.023	-0.04	0.009
BBS7	0.082	0.027	0.093
BBS9	0.026	0.042	-0.003
BBX	0.071	-0.125	0.006
BCAM	-0.095	0.059	0.073
BCAN	0.035	0.003	0.033
BCAP29	0.053	0.025	0.12
BCAP31	0.073	-0.089	0.174
BCAR1	0.133	0.259	0.251
BCAR3	0.045	0.073	0.039
BCAR4	NaN	NaN	NaN
BCAS1	0.002	-0.008	-0.012
BCAS2	0.047	-0.094	0.074
BCAS3	-0.018	0.03	0.013
BCAS4	0.023	0.052	0.066
BCAT1	0.375	-0.012	0.101
BCAT2	0.083	-0.036	-0.038
BCCIP	0.051	-0.017	0.037
BCDIN3D	0.014	-0.083	-0.023
BCHE	0.067	-0.146	-0.232
BCKDHA	0.065	-0.023	0.02
BCKDHB	0.179	-0.332	-0.238
BCKDK	0.179	-0.026	0.121
BCL10	0.035	-0.023	0.08
BCL11A	0.042	0.01	0.004
BCL11B	0.038	0.026	0.007
BCL2	-0.043	-0.072	-0.055
BCL2A1	0.105	0.038	0.082
BCL2L1	0.117	0.027	0.108
BCL2L10	0.046	-0.03	-0.016
BCL2L11	0.049	-0.019	0.019
BCL2L12	0.052	0.04	0.103
BCL2L13	0.068	-0.071	-0.029
BCL2L14	0.02	0.032	0.004
BCL2L15	0.045	0.037	0.005
BCL2L2	0.035	0.07	0.075
BCL3	-0.169	0.025	0.182
BCL6	-0.034	-0.03	-0.049
BCL6B	0.061	-0.029	0
BCL7A	0.008	0.066	0.027
BCL7B	0.128	0.005	0.065
BCL7C	0.132	-0.126	0.086
BCL9	0.001	0.037	0.03
BCL9L	0.032	0.061	0.104
BCLAF1	-0.116	-0.022	0.064
BCO1	-0.016	0.001	0.021
BCO2	0.067	-0.034	-0.097
BCOR	0.009	0.046	0.052
BCORL1	0.029	-0.031	-0.001
BCR	0.063	0.048	0.011
BCS1L	0.024	-0.029	0.035
BDH1	0.094	-0.006	0.032
BDH2	-0.068	-0.177	-0.061
BDKRB1	0.078	-0.115	-0.067
BDKRB2	0.037	-0.121	-0.043
BDNF	-0.008	0.027	0.044
BDP1	-0.016	0.06	0.107
BEAN1	0.048	0.028	0.042
BECN1	0.113	-0.023	0.119
BEGAIN	0.004	-0.058	-0.005
BEND2	NaN	-0.033	-0.003
BEND3	0.057	0.014	0.01
BEND4	0.002	0.01	0.004
BEND5	0.014	-0.093	-0.037
BEND6	0.037	0.013	0.025
BEND7	-0.013	-0.015	0.012
BEST1	0.085	-0.055	0.015
BEST2	NaN	-0.031	0.005
BEST3	NaN	NaN	NaN
BEST4	-0.014	-0.043	-0.034
BET1	0.106	-0.054	0.048
BET1L	0.089	0.01	0.039
BEX1	-0.035	0.01	0.028
BEX2	-0.047	0.001	-0.005
BEX4	0.151	-0.234	-0.028
BEX5	-0.003	-0.036	-0.06
BFAR	0.145	-0.087	0.087
BFSP1	-0.017	0.01	0.061
BFSP2	0.047	0.011	NaN
BGLAP	-0.004	0.022	0.019
BGN	0.593	0.271	0.47
BHLHA15	NaN	NaN	NaN
BHLHB9	0.03	0.036	-0.006
BHLHE22	0.027	0.019	0.104
BHLHE40	0.084	0.19	0.233
BHLHE41	0.268	0.121	0.122
BHMT	0.017	NaN	0.005
BHMT2	0.042	-0.153	-0.052
BICC1	0.159	0.009	0.14
BICD1	0.085	0.121	0.036
BICD2	0.105	0.034	0.022
BID	0.178	0.095	0.169
BIK	0.041	0.094	0.002
BIN1	0.211	-0.496	-0.205
BIN2	0.039	0.003	0.022
BIN3	0.082	-0.008	0.004
BIRC2	0.086	0.041	0.041
BIRC3	-0.092	-0.046	0.111
BIRC5	0.111	0.087	0.119
BIRC6	0.069	0.07	0.056
BIRC7	-0.008	-0.04	-0.011
BISPR	0.027	-0.011	0.028
BIVM	0.058	0.044	0.031
BLACAT1	NaN	0.052	0.036
BLCAP	0.153	0.004	0.026
BLK	0.031	-0.011	0.016
BLM	0.052	0.032	0.07
BLMH	0.119	0.041	0.086
BLNK	-0.056	0.001	0.051
BLOC1S1	0.149	-0.325	-0.034
BLOC1S2	0.12	-0.108	0.026
BLOC1S3	0.045	-0.044	0.075
BLOC1S4	0.088	-0.029	0.108
BLOC1S5	0.082	-0.048	0.001
BLOC1S6	0.044	-0.027	0.126
BLVRA	0.072	-0.04	0.054
BLVRB	0.012	-0.399	-0.134
BLZF1	0.041	-0.006	0.067
BMF	0.013	0.064	0.069
BMI1	0.111	-0.027	0.027
BMP1	0.397	0.242	0.247
BMP2	-0.098	0.091	0.121
BMP2K	0.087	0.053	0.049
BMP3	-0.035	0.014	0.042
BMP4	-0.418	-0.11	0.05
BMP5	-0.362	0.1	0.15
BMP6	0.008	-0.012	0.026
BMP7	-0.023	-0.086	-0.005
BMP8B	0.084	0.039	0
BMPER	-0.144	0.003	-0.035
BMPR1A	0.018	0.006	-0.012
BMPR1B	0.057	0.071	0.107
BMPR2	0.109	0.205	0.091
BMS1	0.101	-0.007	0.099
BMX	NaN	0.001	NaN
BNC1	-0.004	0.006	-0.028
BNC2	0.243	0.009	0.027
BNIP1	0.1	-0.028	0.024
BNIP2	0.105	-0.033	0.073
BNIP3	0.117	-0.05	0.086
BNIP3L	0.062	-0.08	0.097
BNIPL	0.01	-0.007	0.004
BOC	0.092	-0.199	-0.066
BOD1	0.154	-0.124	0.074
BOD1L1	0.065	0.06	0.09
BOK	0.105	0.087	0.075
BOLA1	0.073	-0.1	0.026
BOLA2	0.04	0.005	0.005
BOLA2B	0.09	0.041	0.077
BOLA3	0.074	-0.014	0.158
BOP1	0.069	0.057	-0.015
BORA	0.029	-0.028	0.013
BORCS5	-0.003	-0.069	0.031
BORCS6	0.008	-0.012	0.046
BORCS7	0.123	0.013	0.086
BORCS8	0.06	-0.009	0.087
BORCS8-MEF2B	0.012	-0.005	0.031
BPGM	0.209	0.056	0.157
BPHL	0.011	-0.125	-0.03
BPI	-0.01	-0.036	0.041
BPIFA2	-0.047	-0.024	-0.004
BPIFB1	NaN	NaN	NaN
BPIFB4	0.019	-0.025	-0.007
BPNT1	-0.005	-0.026	-0.025
BPTF	0.042	0.007	0
BRAF	0.029	0.029	0.051
BRAP	0.054	-0.018	0.028
BRAT1	0.061	-0.039	0.025
BRCA1	-0.026	0.049	0.031
BRCA2	0.044	0.043	0.054
BRCC3	0.038	-0.008	0.031
BRD1	-0.001	0.025	0.044
BRD2	-0.092	-0.021	0.099
BRD3	0.042	0.011	0.079
BRD4	0.107	0.071	0.021
BRD7	0.055	0.027	0.071
BRD8	0.019	0.013	0.006
BRD9	0.041	0.084	0.081
BRDT	NaN	NaN	NaN
BRE	0.054	-0.05	0.027
BRF1	-0.027	0.024	0.02
BRF2	0.076	-0.083	0.012
BRI3	0.319	0.035	0.046
BRI3BP	0.08	0.025	0.069
BRICD5	-0.027	0.039	0.01
BRINP1	NaN	0.019	0.009
BRINP2	0.027	-0.018	NaN
BRINP3	0.049	-0.074	-0.075
BRIP1	0.059	0.051	0.026
BRIX1	0.075	-0.125	0.016
BRK1	0.137	-0.205	0.142
BRMS1	0.105	0.045	0.095
BRMS1L	0.029	-0.062	0.054
BROX	0.047	0.061	0.058
BRPF1	0.045	-0.023	0.014
BRPF3	0.011	0.049	0.058
BRSK1	-0.064	0.06	0.083
BRSK2	-0.033	-0.027	0.018
BRWD1	0.033	-0.009	0.062
BRWD3	0.029	0.071	0.043
BSCL2	0.055	0.041	-0.029
BSDC1	-0.003	-0.044	0.005
BSG	0.058	-0.024	0.08
BSN	0.023	-0.005	NaN
BSPRY	0.032	0.033	-0.003
BST1	0.163	-0.376	-0.204
BST2	0.005	-0.224	0.179
BTAF1	0.005	0.051	-0.061
BTBD1	0.056	0.056	0.035
BTBD10	0.04	0.001	0.022
BTBD11	0.014	0.064	0.006
BTBD16	0.004	0.019	NaN
BTBD17	-0.036	0.012	NaN
BTBD19	0.051	0.114	0.102
BTBD2	0.044	0.001	0.037
BTBD3	-0.077	0.003	0.079
BTBD6	0.087	0.079	0.074
BTBD7	0.037	0.074	0.045
BTBD8	0.017	0.044	-0.043
BTBD9	0.05	-0.014	0.01
BTC	0.024	0.046	-0.038
BTD	0.066	-0.186	-0.055
BTF3	0.085	-0.285	0.137
BTF3L4	0.18	-0.087	0.041
BTG1	-0.273	-0.097	0.078
BTG2	-0.192	-0.34	-0.094
BTG3	0.118	0.004	0.121
BTG4	NaN	NaN	NaN
BTK	0.035	-0.053	0.029
BTLA	0.044	0.011	0.008
BTN1A1	NaN	NaN	NaN
BTN2A1	0.031	0.041	0.121
BTN2A2	0.102	-0.003	0.052
BTN3A1	0.074	0.017	0.077
BTN3A2	0.102	-0.08	0.126
BTN3A3	0.104	-0.072	0.069
BTNL3	0.014	-0.074	0.016
BTNL8	-0.022	0.012	-0.004
BTNL9	-0.006	0.019	0.047
BTRC	0.018	0.031	0.084
BUB1	0.052	0.042	0.074
BUB1B	0.046	0.042	0.072
BUB3	0.084	-0.064	0.082
BUD13	-0.029	0.021	0.007
BUD31	0.13	-0.04	0.152
BVES	0.015	0.042	0.064
BYSL	0.041	0.002	0.055
BZRAP1	0.002	0.015	-0.034
BZW1	0.24	-0.053	0.123
BZW2	0.011	0.046	0.084
C10orf10	0.133	-0.056	-0.02
C10orf105	NaN	NaN	-0.011
C10orf107	-0.026	0.086	0.046
C10orf11	0.081	-0.09	0.008
C10orf111	-0.036	-0.01	-0.025
C10orf113	NaN	NaN	0.03
C10orf128	-0.128	0.016	0.003
C10orf25	-0.007	0.01	0.038
C10orf35	0	-0.035	0.037
C10orf55	0.017	0.035	0.025
C10orf67	NaN	0.015	NaN
C10orf71	NaN	-0.012	NaN
C10orf76	0.019	0.047	0.056
C10orf82	0.006	-0.02	NaN
C10orf88	0.02	-0.019	0.057
C10orf90	0.04	0.007	0.016
C10orf91	NaN	-0.016	NaN
C10orf95	0.018	0.016	0.047
C10orf99	-0.013	-0.06	-0.024
C11orf1	0.027	-0.038	0.069
C11orf21	-0.054	NaN	0.034
C11orf24	0.274	0.179	0.155
C11orf31	0.186	0.024	0.211
C11orf45	0.037	-0.012	0.019
C11orf49	0.015	-0.03	0.114
C11orf52	0.026	0.019	0.044
C11orf53	-0.019	0.022	0.048
C11orf54	0.04	-0.061	-0.031
C11orf57	0.044	-0.03	0.028
C11orf58	0.044	-0.129	0.101
C11orf63	0.032	-0.01	0.051
C11orf65	-0.045	-0.009	-0.034
C11orf68	0.079	0.002	0.039
C11orf70	0.06	-0.038	0.023
C11orf71	-0.06	-0.05	-0.024
C11orf72	0.031	-0.019	NaN
C11orf73	0.146	-0.057	0.127
C11orf74	0.029	-0.047	-0.026
C11orf80	0.064	-0.073	0.012
C11orf84	0.006	0.061	0.078
C11orf85	NaN	NaN	0.009
C11orf86	-0.034	-0.015	-0.033
C11orf87	0.038	0.006	0.002
C11orf91	NaN	0.014	0.037
C11orf94	NaN	NaN	NaN
C11orf95	0.047	-0.003	-0.015
C11orf96	-0.12	0.155	0.281
C11orf97	NaN	NaN	NaN
C11orf98	0.046	0.004	0.016
C12orf10	0.055	-0.143	0.052
C12orf29	0.059	-0.059	0.066
C12orf4	-0.018	0.023	0.027
C12orf40	NaN	NaN	NaN
C12orf42	0.009	NaN	NaN
C12orf43	0.013	-0.072	0.002
C12orf45	0.047	-0.021	0.073
C12orf49	0.136	0.049	0.091
C12orf50	0.005	-0.04	0.002
C12orf54	0.068	0.045	0.012
C12orf56	NaN	0.01	NaN
C12orf57	0.141	-0.141	0.186
C12orf60	-0.057	-0.031	0.005
C12orf65	-0.034	-0.09	-0.017
C12orf66	0.026	0.006	-0.023
C12orf73	0.044	-0.024	0.049
C12orf74	NaN	NaN	NaN
C12orf75	0.404	-0.174	0.078
C12orf76	0.086	-0.094	0.034
C12orf77	NaN	-0.019	NaN
C14orf1	0.179	-0.16	0.022
C14orf105	0.029	0.014	0.018
C14orf119	0.211	-0.202	0.018
C14orf132	0.059	-0.021	-0.041
C14orf142	0.062	0.006	0.09
C14orf159	0.031	-0.072	0.053
C14orf166	0.207	-0.05	0.2
C14orf178	-0.029	-0.023	NaN
C14orf180	NaN	0.01	-0.014
C14orf2	0.19	0.008	0.11
C14orf28	0.007	-0.009	0.002
C14orf37	0.071	0.031	0.054
C14orf79	0.033	0.028	0.073
C14orf80	0.029	0.007	0.05
C14orf93	-0.012	-0.034	0.054
C15orf39	0.086	0.061	0.058
C15orf40	0.051	-0.063	-0.006
C15orf41	0.011	-0.057	-0.038
C15orf48	0.118	-0.007	0.04
C15orf52	-0.07	0.089	0.046
C15orf54	NaN	NaN	NaN
C15orf57	0.044	-0.077	0.05
C15orf59	-0.001	0.005	-0.012
C15orf61	0.095	-0.15	0.005
C15orf62	NaN	0.029	NaN
C15orf65	0.048	0.045	0.052
C16orf13	0.161	-0.013	0.108
C16orf45	0.119	-0.213	-0.038
C16orf46	-0.103	0.018	0.03
C16orf52	-0.01	0.051	0.053
C16orf54	0.026	0.011	-0.027
C16orf58	0.079	-0.02	0.03
C16orf59	0.061	0.03	0.054
C16orf62	0.074	-0.103	0.045
C16orf70	0.022	0.057	-0.003
C16orf71	-0.023	0.044	0.012
C16orf72	0.075	0.084	0.124
C16orf74	-0.088	-0.132	-0.032
C16orf86	0.031	-0.02	-0.003
C16orf87	0.079	0.137	0.159
C16orf89	0.128	-0.598	-0.427
C16orf91	0.062	0.026	0.099
C16orf95	0.038	0.095	0.102
C16orf96	NaN	0.004	NaN
C17orf100	0.057	0.03	0.017
C17orf105	0.02	0.019	NaN
C17orf107	0.019	0.002	0.01
C17orf49	0.194	0.061	0.062
C17orf50	NaN	NaN	NaN
C17orf51	0.007	0.011	0.073
C17orf53	0.046	0.006	-0.004
C17orf58	0.206	-0.364	-0.29
C17orf62	0.168	0.023	0.109
C17orf64	0.027	-0.019	NaN
C17orf67	0.053	0.006	0.027
C17orf75	0.066	-0.008	0.053
C17orf78	NaN	NaN	NaN
C17orf80	-0.021	0.019	0.043
C17orf82	-0.008	0.05	0.053
C17orf89	0.172	0.048	0.157
C17orf97	0.058	-0.029	0.066
C17orf98	NaN	0.013	NaN
C17orf99	0.025	-0.005	0.017
C18orf21	0.023	-0.085	0.033
C18orf25	0.011	0.04	0.048
C18orf32	0.085	0.031	0.02
C18orf54	0.008	0.037	0.043
C18orf8	0.051	-0.017	0.068
C19orf12	0.125	-0.083	0.037
C19orf18	0.032	0.006	0.004
C19orf24	0.169	0.047	0.121
C19orf25	0.059	0.023	0.111
C19orf33	0.078	0.133	-0.024
C19orf35	0.01	0.029	0.039
C19orf38	-0.028	-0.025	0.023
C19orf43	0.1	-0.078	0.213
C19orf44	0.016	0	0
C19orf45	-0.042	0.014	0.036
C19orf47	0.003	0.007	-0.007
C19orf52	0.111	-0.035	0.045
C19orf53	0.24	0.074	0.269
C19orf54	-0.042	-0.006	0.04
C19orf57	-0.02	-0.015	0.036
C19orf60	0.086	-0.14	0.029
C19orf66	0.011	-0.002	0.103
C19orf67	NaN	NaN	0.036
C19orf68	0.03	0.008	-0.01
C19orf70	0.196	0.023	0.184
C19orf71	NaN	NaN	NaN
C19orf73	0.011	0.035	0.037
C19orf81	0.08	0.111	0.041
C19orf84	0.029	NaN	NaN
C1D	0.096	-0.086	0.101
C1GALT1	0.11	-0.069	-0.006
C1GALT1C1	0.007	-0.25	-0.024
C1GALT1C1L	0.04	-0.08	-0.025
C1QA	0.038	-0.046	0.031
C1QB	0.094	-0.077	0.025
C1QBP	0.173	-0.08	0.126
C1QC	0.049	-0.029	0.023
C1QL1	-0.157	0.038	0.07
C1QTNF1	0.185	0.191	0.155
C1QTNF1-AS1	0	0.014	0.04
C1QTNF2	0.083	-0.337	-0.163
C1QTNF3	0.374	-0.489	-0.452
C1QTNF4	0.092	0.013	-0.056
C1QTNF5	0.024	0.027	0.024
C1QTNF6	0.242	0.226	0.273
C1QTNF7	-0.003	-0.246	-0.2
C1QTNF9	-0.024	0.014	NaN
C1QTNF9B	0.011	0.034	NaN
C1R	0.146	-0.588	-0.313
C1RL	-0.007	-0.098	0
C1S	0.082	-0.447	-0.208
C1orf100	NaN	NaN	NaN
C1orf101	-0.028	-0.011	0.03
C1orf105	NaN	NaN	NaN
C1orf106	0.046	0.072	0.049
C1orf109	0.018	0.006	-0.033
C1orf112	0.009	0.002	0.025
C1orf115	0.013	0.028	0.017
C1orf116	0.107	0.048	0.024
C1orf122	0.25	-0.039	0.242
C1orf123	0.103	-0.152	0.051
C1orf127	NaN	NaN	NaN
C1orf131	0.031	0.003	0.074
C1orf141	NaN	NaN	NaN
C1orf143	NaN	NaN	NaN
C1orf147	-0.011	NaN	0.019
C1orf158	NaN	NaN	NaN
C1orf159	0.017	0.057	0.032
C1orf162	-0.017	-0.009	-0.027
C1orf167	-0.012	-0.119	0.018
C1orf168	0.027	-0.018	NaN
C1orf174	0.089	-0.03	0.052
C1orf186	0.019	0.004	NaN
C1orf194	0.016	NaN	0.018
C1orf198	0.208	0.214	0.232
C1orf21	-0.115	-0.299	-0.108
C1orf210	-0.006	0.007	-0.016
C1orf216	0.129	-0.028	0.016
C1orf220	-0.025	0.032	-0.017
C1orf226	-0.049	0.014	0.029
C1orf228	-0.012	0.012	-0.024
C1orf229	-0.018	0.022	0.019
C1orf233	0.125	0.059	0.088
C1orf234	NaN	NaN	NaN
C1orf27	0.048	-0.04	0.042
C1orf35	-0.064	-0.046	0.006
C1orf43	0.168	-0.126	0.173
C1orf50	0.047	-0.063	-0.013
C1orf52	0.079	-0.03	0.046
C1orf53	0.077	0.098	0.094
C1orf54	0.177	-0.224	0.039
C1orf56	0.064	-0.009	0.096
C1orf61	0.019	0.013	-0.004
C1orf64	NaN	NaN	-0.004
C1orf74	-0.018	-0.014	0.011
C1orf87	NaN	NaN	NaN
C1orf94	NaN	NaN	0.007
C1orf95	-0.084	-0.02	0.012
C2	-0.037	-0.281	0.101
C2-AS1	0.016	NaN	NaN
C20orf141	0.049	0.015	0.045
C20orf144	-0.017	-0.01	-0.009
C20orf194	-0.017	0.048	0.051
C20orf195	0.04	0.001	-0.01
C20orf196	-0.01	-0.029	0.043
C20orf197	NaN	NaN	NaN
C20orf202	-0.015	0.044	0.007
C20orf203	NaN	-0.029	0.011
C20orf24	0.179	0.03	0.161
C20orf27	0.096	-0.016	0.055
C20orf85	NaN	NaN	NaN
C20orf96	0.051	-0.033	0.057
C21orf2	0.044	-0.002	0.078
C21orf33	0.074	0.031	-0.024
C21orf58	-0.003	-0.002	-0.038
C21orf59	0.051	-0.07	0.04
C21orf62	-0.016	-0.005	NaN
C21orf62-AS1	-0.012	-0.023	-0.04
C21orf91	-0.001	-0.003	0.048
C22orf15	0.017	-0.019	-0.025
C22orf23	0.028	-0.005	0.009
C22orf29	0.064	0.005	0.057
C22orf31	-0.041	-0.044	0.015
C22orf34	NaN	NaN	NaN
C22orf39	0.022	-0.037	0.074
C22orf42	NaN	NaN	NaN
C22orf46	0.033	0.024	-0.014
C2CD2	0.025	0.124	0.077
C2CD2L	-0.007	0.062	0.018
C2CD3	0.052	0.068	0.042
C2CD4A	-0.036	-0.012	0.08
C2CD4B	-0.004	0.028	0.077
C2CD4C	-0.013	0.027	0.007
C2CD4D	NaN	0	-0.037
C2CD5	0.015	0.02	-0.02
C2orf15	-0.015	0.036	0.024
C2orf27B	0.091	0.081	0.023
C2orf40	-0.085	0.032	0.032
C2orf42	0.027	-0.012	0.002
C2orf44	0.035	0.015	0.006
C2orf47	0.045	-0.062	0.013
C2orf49	0.026	-0.015	0.034
C2orf50	-0.047	-0.004	0.038
C2orf54	0.04	-0.023	0
C2orf61	NaN	0.026	NaN
C2orf68	0.026	0.017	0.037
C2orf69	0.134	-0.008	0.04
C2orf70	0.008	0.03	NaN
C2orf72	-0.015	0.008	0.029
C2orf73	-0.078	0.005	-0.01
C2orf74	0.1	-0.221	0.031
C2orf76	0.048	-0.014	0.089
C2orf80	NaN	NaN	NaN
C2orf81	0.025	-0.042	0.031
C2orf82	0.039	0.004	-0.004
C2orf88	0.006	-0.035	-0.004
C2orf91	NaN	0.022	0.024
C3	0.345	-0.339	-0.254
C3AR1	-0.008	0.001	0.019
C3orf14	0.15	0.031	0.138
C3orf17	0.012	0.009	0.091
C3orf18	0.127	-0.039	-0.011
C3orf33	-0.026	-0.073	0.045
C3orf36	NaN	NaN	NaN
C3orf38	0.039	-0.043	0.054
C3orf49	NaN	0.013	NaN
C3orf52	0.064	0.049	0.008
C3orf58	-0.015	0.029	0.041
C3orf62	-0.038	-0.051	0.017
C3orf67	-0.02	0.047	0.034
C3orf70	0.039	0.063	0.059
C3orf80	0.099	0.103	0.107
C4A	-0.042	0.011	NaN
C4B	-0.075	0.017	NaN
C4BPA	0.022	-0.022	-0.004
C4BPB	0.062	0.017	0.048
C4orf19	0.006	0	-0.041
C4orf22	NaN	NaN	NaN
C4orf26	0.004	0.016	NaN
C4orf27	0.132	-0.115	0.077
C4orf3	0.164	-0.022	0.215
C4orf32	-0.062	0.045	0.047
C4orf33	-0.016	0.019	0.011
C4orf36	-0.018	-0.02	NaN
C4orf46	0.065	0.035	0.024
C4orf47	0.035	0.052	0.045
C4orf48	0.272	0.383	0.416
C4orf50	NaN	NaN	NaN
C5	0.009	-0.011	0.019
C5AR1	-0.019	0.037	-0.004
C5orf15	0.138	-0.077	0.102
C5orf17	0.03	0.104	0.054
C5orf22	0.011	0.044	0.054
C5orf24	0.087	0.097	0.164
C5orf28	0.085	0.035	0.02
C5orf30	0.035	-0.005	0.051
C5orf34	0.022	0.05	-0.014
C5orf38	0.048	0.035	0.02
C5orf42	0.055	0.078	-0.003
C5orf45	-0.111	-0.11	-0.061
C5orf46	0.264	0.245	0.147
C5orf49	0.013	0.039	0.016
C5orf51	-0.017	0.011	0.047
C5orf52	NaN	-0.034	NaN
C5orf63	0.036	-0.003	-0.009
C5orf66	-0.004	0.007	0.03
C6	0.027	-0.03	-0.075
C6orf1	0.062	0.1	0.128
C6orf106	0.114	0.067	0.077
C6orf118	-0.03	NaN	NaN
C6orf120	0.093	-0.055	0.001
C6orf132	0.131	-0.111	-0.008
C6orf136	0.027	-0.071	0.008
C6orf141	0.006	0.014	0.03
C6orf15	0.053	NaN	NaN
C6orf163	-0.05	-0.01	-0.05
C6orf203	0.043	-0.122	0.038
C6orf222	-0.004	0.001	0.013
C6orf223	0.036	-0.001	0.035
C6orf226	0.012	-0.008	0.101
C6orf3	-0.04	0.001	-0.009
C6orf47	0.094	-0.021	0.027
C6orf48	-0.014	-0.177	0.029
C6orf52	0.007	-0.01	-0.018
C6orf58	0.007	-0.007	-0.004
C6orf62	0.083	0.062	0.067
C6orf89	0.092	-0.057	-0.013
C7	-0.059	-0.204	-0.219
C7orf25	0.045	-0.028	0.045
C7orf26	0.096	-0.017	0.079
C7orf31	-0.023	0.004	0.054
C7orf43	0.026	0.055	0.063
C7orf49	-0.015	-0.006	0.064
C7orf50	-0.079	0.033	0.101
C7orf55	-0.028	-0.086	-0.004
C7orf57	NaN	NaN	0.002
C7orf60	0.061	0.041	0.012
C7orf61	-0.017	-0.013	-0.002
C7orf65	-0.007	0.019	NaN
C7orf72	NaN	NaN	NaN
C7orf73	0.197	0.034	0.126
C8A	0.027	NaN	NaN
C8G	0.014	-0.031	0.018
C8orf33	0.124	0.001	0.075
C8orf34	0.043	0.069	0.088
C8orf37	0.023	-0.03	-0.008
C8orf4	-0.403	0.068	0.208
C8orf44	0.003	0.007	-0.032
C8orf46	-0.003	-0.015	-0.021
C8orf48	0.019	-0.048	-0.026
C8orf49	NaN	NaN	NaN
C8orf58	0.101	0.015	0.062
C8orf59	0.053	-0.225	0.126
C8orf76	0.082	-0.069	0.039
C8orf82	0.086	0.042	0.069
C8orf86	-0.006	0.038	NaN
C8orf87	-0.001	-0.006	0.044
C8orf88	-0.014	0.049	0.077
C9	-0.021	-0.019	NaN
[truncated: 15,438 more rows]

## Sheet: Supplementary Table S3
Supplementary Table S3. Genes expressed at less than 1% in NFs (normal fibroblasts).
Gene name	expression in NF (%, GSE132465)	expression in NF (%, GSE144735)	expression in NF (%, GSE178341)
FAM87B	0.8	0.7	0.4
KLHL17	0.5	0.3	0.4
PLEKHN1	0.9	0	0.3
PERM1	0.3	0.2	0.1
RNF223	0.1	0	0.1
TTLL10	0	0.1	0.3
SCNN1D	0.5	0.8	0.1
TAS1R3	0	0.1	0
TMEM240	0.4	0.2	0.3
C1orf233	0.8	0.7	0.8
CALML6	0	0	0
TMEM52	0.3	0.4	0.6
CFAP74	0.3	0.1	0
GABRD	0.1	0	0
PLCH2	0.1	0.1	0
HES5	0.3	0	0.3
MMEL1	0.4	0.7	0.1
TTC34	0	0.2	0.6
PRDM16	0.1	0.2	0
ARHGEF16	0.5	0.3	0.6
TP73	0	0.1	0
AJAP1	0.3	0.1	0.3
CHD5	0	0	0
LINC00337	0	0	0
HES2	0.3	0.4	0.4
ESPN	0.5	0.2	0.6
TNFRSF25	0.6	0.2	0.3
PLEKHG5	0.3	0.2	0
TAS1R1	0	0.1	0
UTS2	0.1	0	0
TNFRSF9	0.9	0	0.1
CA6	0	0	0
PIK3CD	0.5	0.9	0.6
RBP7	0.5	0.1	0.4
APITD1-CORT	0	0.2	0
CORT	0	0	0
C1orf127	0	0	0
MASP2	0.1	0	0
DRAXIN	0.1	0.2	0.1
NPPA-AS1	0.1	0.1	0.1
NPPA	0	0	0
TNFRSF8	0	0.3	0
C1orf158	0	0	0
HNRNPCL1	0.1	0	0
HNRNPCL2	0	0	0
LRRC38	0	0	0.1
TMEM51-AS1	0.5	0.6	0.6
FHAD1	0.3	0.7	0.3
CTRC	0.9	0	0
AGMAT	0.6	0.4	0.4
SLC25A34	0.9	0.6	0.1
TMEM82	0	0.1	0.1
C1orf64	0	0	0.1
CLCNKA	0	0	0
CLCNKB	0	0	0
FAM131C	0.3	0.4	0.1
RSG1	0.8	0.8	0.1
SPATA21	0	0	0
PADI1	0	0	0
PADI3	0	0	0
PADI4	0	0	0
ACTL8	0	0	0
IGSF21	0	0.2	0.1
KLHDC7A	0	0	0
RNF186	0.4	0.4	0.4
PLA2G2D	0.4	0	0
PLA2G2F	0	0	0
PLA2G2C	0	0	0
VWA5B1	0.1	0	0
KIF17	0.1	0	0.1
SH2D5	0	0	0
RAP1GAP	0.1	0.1	0.1
LDLRAD2	0.4	0.3	0.1
CELA3B	0	0.1	0
CELA3A	0.1	0	0
EPHA8	0	0	0
C1orf234	0	0	0
HTR1D	0	0	0
E2F2	0	0	0
MDS2	0.3	0.2	0
CNR2	0	0	0
MYOM3	0	0	0
IL22RA1	0.5	0.8	0.7
IFNLR1	0.4	0.2	0
GRHL3	0	0	0
NCMAP	0.1	0.1	0
RHD	0	0.1	0
RHCE	0	0.1	0.1
AUNIP	0	0	0
EXTL1	0.5	0	0
SLC30A2	0	0	0.1
TRIM63	0	0	0
FAM110D	0.1	0.1	0
CNKSR1	0.4	0.3	0.3
CATSPER4	0	0	0
CEP85	0.8	0.8	0.8
ZNF683	0	0.3	0
NR0B2	0.3	0	0
KDF1	0	0	0.1
SYTL1	0.9	0.2	0.6
FCN3	0	0	0
CD164L2	0	0	0
GPR3	0.1	0	0.1
FGR	0	0.2	0.1
SMPDL3B	0.4	0.6	0
PTAFR	0.1	0.3	0.3
OPRD1	0	0	0
MATN1	0.5	0	0.1
NKAIN1	0.1	0.4	0.3
HCRTR1	0	0	0
SPOCD1	0.5	0.1	0.4
DCDC2B	0.1	0	0
TSSK3	0.4	0.2	0.1
ZBTB8B	0.1	0	0
ZSCAN20	0.6	0.9	0.3
CSMD2	0.5	0.1	0.8
C1orf94	0	0	0.3
GJB5	0	0	0
GJB4	0	0	0
GJB3	0.1	0.2	0
DLGAP3	0.3	0.1	0
TFAP2E	0.5	0.1	0
CLSPN	0.8	0.3	0.1
TEKT2	0.3	0	0.1
SH3D21	0.1	0.2	0.3
CSF3R	0	0.7	0.1
GRIK3	0	0	0
CDCA8	0.3	0.3	0.1
EPHA10	0.3	0.2	0
MANEAL	0	0.1	0.1
RHBDL2	0	0.2	0.3
HPCAL4	0	0	0
MYCL	0.3	0	0
TMCO2	0	0	0
COL9A2	0.3	0.4	0.1
ZFP69B	0.1	0.1	0.1
ZFP69	0.4	0.3	0.4
RIMS3	0.1	0.2	0
KCNQ4	0.1	0.4	0
SLFNL1-AS1	0.1	0	0
SLFNL1	0.3	0.1	0
EDN2	0	0	0
RIMKLA	0.4	0.3	1
CLDN19	0.3	0	0
FAM183A	0.3	0.3	0
CFAP57	0.3	0.6	0
TMEM125	0.4	0.6	0.1
C1orf210	0.5	0.3	0.6
TIE1	0.3	0.6	0
CDC20	0.5	0.3	0.4
ARTN	0	0	0
SLC6A9	0.3	0.8	0.8
KLF17	0	0	0
C1orf228	0.8	0.6	0.3
KIF2C	0.1	0.2	0.4
ZSWIM5	0.8	0.2	0.3
LINC01144	0	0	0
HPDL	0.3	0.1	0
CCDC163P	0.9	0.6	0.3
CCDC17	0.8	0.8	0.1
RAD54L	0	0.2	0
DMBX1	0	0	0
TEX38	0.1	0	0
CYP4Z1	0.1	0.2	0.4
TAL1	0	0.1	0
STIL	0	0.2	0.1
FOXE3	0	0	0
FOXD2-AS1	0.5	0.7	0.6
FOXD2	0.4	0.9	0.3
SLC5A9	0.5	0.3	0.3
AGBL4	0.1	0.1	0
ELAVL4	0	0	0
DMRTA2	0	0	0
TTC39A	0.3	0.2	0.3
RAB3B	0.3	0.3	0.7
ORC1	0.3	0	0
FAM159A	0.5	0.3	0.3
ZYG11A	0	0	0.1
LRP8	0	0.1	0
DIO1	0	0	0
LDLRAD1	0	0	0
SSBP3-AS1	0	0.3	0.3
FAM151A	0	0.1	0
MROH7	0.3	0.2	0
TTC22	0.1	0.2	0.3
LEXM	0	0	0
TMEM61	0.4	0.1	0
PCSK9	0.4	0.2	0.3
C1orf168	0	0.1	0
C8A	0	0	0
DAB1	0	0.2	0.4
HOOK1	0.6	0.4	0.4
CYP2J2	0	0.2	0
C1orf87	0	0	0
KANK4	0.3	0.3	0.1
FOXD3	0	0	0
UBE2U	0	0	0
DNAJC6	0.1	0.1	0
TCTEX1D1	0.1	0.1	0
INSL5	0.5	0.2	0
C1orf141	0	0	0
IL23R	0	0.1	0
IL12RB2	0.3	0	0.1
RPE65	0.1	0	0
DEPDC1	0	0	0.1
LRRIQ3	0	0	0
TNNI3K	0.3	0.3	0.3
ERICH3	0	0.1	0
SLC44A5	0	0	0
MSH4	0	0.1	0
AK5	0.5	0.3	0.6
NEXN-AS1	0.9	0.6	0.1
DNASE2B	0	0	0
MCOLN2	0.3	0.3	0.3
WDR63	0.1	0	0.7
COL24A1	0	0.7	0.1
CLCA2	0	0	0.1
GBP6	0	0	0
HFM1	0	0.1	0.3
BRDT	0	0	0
EPHX4	0.4	0.1	0.3
SETSIP	0	0.1	0
GFI1	0.5	0.1	0
ABCA4	0	0.1	0
TMEM56-RWDD3	0.1	0.2	0.4
PLPPR5	0	0	0
PLPPR4	0.8	0.3	0.8
LRRC39	0.1	0.1	0.1
GPR88	0.3	0.1	0
COL11A1	0.5	0.3	0.3
AMY2A	0	0	0
VAV3	0.6	0.3	0.6
FNDC7	0	0	0
SCARNA2	0.1	0.4	0.6
C1orf194	0.1	0	0
CELSR2	0.3	0.2	0
MYBPHL	0	0	0
SYPL2	0	0.3	0.1
ATXN7L2	0.9	0.6	0.3
GPR61	0	0	0
GNAT2	0	0	0
ALX3	0	0.1	0
UBL4B	0	0.1	0.1
SLC6A17	0	0	0
KCNA2	0	0	0
KCNA3	0	0.1	0
OVGP1	0.3	0.3	0
TMIGD3	0	0.2	0
ADORA3	0	0.4	0
PPM1J	0.4	0.7	0.4
FAM19A3	0.1	0.2	0
PTPN22	0.8	0.2	0.3
BCL2L15	0.1	0.2	1
SYT6	0	0	0
AMPD1	0.4	0	0.3
CASQ2	0	0.3	0
NHLH2	0	0	0
MAB21L3	0.3	0	0.3
CD101	0.1	0.1	0
TRIM45	0.9	0.7	0.7
VTCN1	0	0	0
SPAG17	0	0.1	0
TBX15	0.1	0.1	0.1
HAO2	0	0.1	0
HSD3B2	0	0	0.4
HSD3B1	0	0	0
REG4	0.3	0.2	0.7
FAM72B	0	0.1	0
FCGR1B	0	0.1	0
PPIAL4G	0.1	0	0
FAM72D	0.3	0.3	0
ANKRD34A	0.1	0.3	0
CD160	0.8	0.2	0.1
PDZK1	0.1	0.2	0.1
LINC00624	0	0	0
GJA5	0.1	0	0.1
FAM72C	0.4	0.2	0
FCGR1A	0	0.1	0
HIST2H3D	0	0	0
HIST2H4A	0	0	0
HIST2H4B	0	0.1	0
HIST2H2AB	0.1	0.1	0
CA14	0	0	0
HORMAD1	0.3	0.4	0.1
BNIPL	0.1	0.2	0.3
TNFAIP8L2	0	0.1	0
TMOD4	0	0	0
CELF3	0	0	0
RIIAD1	0.1	0.3	0
TDRKH	0.8	0.6	0.4
LINGO4	0	0	0
RORC	0.1	0.4	0
C2CD4D	0	0	0.3
TCHH	0.9	0.6	0.4
RPTN	0	0	0
HRNR	0	0	0
FLG	0	0	0
FLG2	0.1	0	0.1
LCE2A	0	0	0
LCE1E	0	0	0
IVL	0	0	0
SPRR1A	0	0	0
SPRR3	0.1	0	0
SPRR1B	0	0	0
SPRR2D	0	0.1	0
SPRR2A	0	0.1	0.1
SPRR2E	0	0.1	0
PRR9	0	0	0
LOR	0	0	0
S100A12	0	0.2	0
S100A7	0	0.3	0.3
S100A5	0.3	0.8	0.1
NUP210L	0	0.2	0.1
AQP10	0	0	0
DCST2	0.1	0.3	0
DCST1	0	0	0
TRIM46	0.1	0	0
PKLR	0	0	0
RUSC1-AS1	0.6	0.8	0.6
RXFP4	0.1	0	0
PMF1-BGLAP	0.6	0.7	0.4
BGLAP	0.4	0	0
PAQR6	0.3	0.3	0.3
TSACC	0	0	0
RHBG	0	0	0
C1orf61	0.3	0.1	0.1
IQGAP3	0	0	0.3
TTC24	0.1	0	0
HAPLN2	0	0	0
BCAN	0.6	0.6	0.1
NTRK1	0.1	0.6	0.1
INSRR	0	0	0
LRRC71	0	0	0
FCRL5	0.4	0.4	0.1
FCRL4	0	0	0
FCRL3	0.1	0	0
FCRL2	0.1	0	0
FCRL1	0.1	0	0.1
CD5L	0	0	0
CD1A	0	0	0
CD1C	0.3	0.1	0
CD1B	0	0	0
CD1E	0	0	0
SPTA1	0	0.1	0
AIM2	0.3	0.1	0
FCER1A	0.3	0.3	0
FCRL6	0	0	0
SLAMF8	0.1	0.1	0
VSIG8	0.3	0.6	0.3
CFAP45	0.4	0.2	0
IGSF9	0	0.2	0.8
SLAMF9	0.6	0	0.1
KCNJ10	0	0	0
ATP1A2	0.6	0.9	0.8
ATP1A4	0.1	0	0
CASQ1	0	0	0
NHLH1	0	0	0
SLAMF6	0.3	0.1	0.1
CD84	0.1	0.2	0.3
SLAMF1	0	0.4	0.1
LY9	0.8	0.3	0.1
CD244	0.3	0.2	0.1
ITLN2	0	0.2	0
ARHGAP30	0.6	0.3	0.1
APOA2	0	0	0
NR1I3	0	0.1	0
PCP4L1	0.1	0	0
MPZ	0.4	0.7	0.3
CFAP126	0	0	0
FCGR3A	0.3	0.3	0
FCGR3B	0	0	0
FCGR2B	0.4	0.1	0.3
FCRLA	0.4	0	0.1
C1orf226	0.3	0.6	0.4
SH2D1B	0	0.1	0.3
CCDC190	0.6	0	0
NUF2	0.1	0.3	0.4
LRRC52	0.1	0	0
ILDR2	0	0.3	0.1
MAEL	0	0.1	0
DUSP27	0	0	0
CD247	0.5	0.2	0.4
ADCY10	0	0.1	0
CCDC181	0.3	0.2	0.1
F5	0	0.2	0
SELP	0	0	0
SELL	0.6	0.6	0.3
SELE	0	0	0
METTL11B	0	0	0
C1orf105	0	0	0
FASLG	0.1	0	0.1
TNFSF18	0.4	0.4	0.8
ANKRD45	0.3	0.2	0.1
GAS5-AS1	0.4	0.1	0.1
SERPINC1	0	0	0
TNN	0.1	0	0.1
TNR	0	0	0
ASTN1	0	0.2	0.1
BRINP2	0	0.2	0
TEX35	0.3	0.3	0
C1orf220	0.1	0.2	0.4
AXDND1	0.1	0	0.1
TDRD5	0	0	0
FAM163A	0	0.2	0.6
LHX4	0.4	0.1	0
CACNA1E	0.8	0.6	0.1
RGSL1	0	0	0.1
RGS8	0	0	0
SHCBP1L	0	0.1	0
NMNAT2	0.1	0.2	0
NCF2	0	0.4	0.4
APOBEC4	0	0	0
OCLM	0	0	0.1
PDC	0	0.2	0.1
RGS18	0.3	0.6	0.1
RGS13	0	0.1	0
CFHR3	0.4	0	0.3
CFHR1	0.9	0.4	0
ASPM	0.1	0.1	0.1
CRB1	0.3	0.1	0
LHX9	0	0	0
ATP6V1G3	0	0	0
NR5A2	0	0.3	0
KIF14	0.3	0.2	0.3
C1orf106	0.3	0.4	0.7
KIF21B	0	0.2	0.1
ASCL5	0	0	0
PKP1	0	0	0
TNNT2	0.1	0.1	0.1
LAD1	0.4	0.6	0.7
TNNI1	0	0	0.1
GPR37L1	0.1	0	0
LGR6	0	0.2	0
PPFIA4	0.1	0.4	0
MYBPH	0.1	0	0
CHIT1	0	0	0
LAX1	0.3	0.3	0
REN	0	0	0
KISS1	0	0	0
GOLT1A	0.1	0	0.4
LINC00628	0	0	0
CNTN2	0.1	0	1
TMEM81	0.9	0.7	0.1
TMCC2	0.4	0.2	0.8
KLHDC8A	0	0	0
LEMD1	0	0	0
BLACAT1	0	0	0
SLC45A3	0.3	0.1	0.1
PM20D1	0.1	0	0
SLC26A9	0	0	0
C1orf186	0.3	0.1	0
CTSE	0	0.3	0.3
SRGAP2-AS1	0	0	0
C1orf147	0.1	0	0.1
IL10	0.3	0.2	0
IL19	0	0	0
IL20	0.1	0.6	0
IL24	0.3	0	0
FCMR	0.6	0.7	0.4
FCAMR	0	0	0
C1orf116	0.1	0.1	0
C4BPB	0	0.2	0.1
C4BPA	0	0.6	0.3
CR2	0	0	0.1
CR1	0	0	0
CR1L	0.1	0.1	0
CAMK1G	0.1	0.1	0
TRAF3IP3	0.1	0.4	0.3
IRF6	0.5	0.1	0.1
SYT14	0	0	0
NEK2	0	0	0.3
DTL	0	0.1	0
SPATA45	0	0	0
CENPF	0.9	0.7	0.4
KCNK2	0.3	0	0.1
USH2A	0	0	0
ESRRG	0.8	0.6	0.7
SPATA17	0.5	0.3	0
C1orf143	0	0	0
SLC30A10	0	0	0.1
MARK1	0.9	0.4	1
C1orf115	0.6	0.6	0.7
HHIPL2	0	0	0
FAM177B	0.3	0.1	0.3
SUSD4	0.3	0.6	0
CAPN8	0	0.7	0.1
MIXL1	0	0	0
WNT3A	0	0	0
IBA57-AS1	0	0	0
TRIM17	0.5	0.8	0.3
HIST3H2BB	0.3	0.2	0
TMEM78	0	0	0
ACTA1	0	0	0
PGBD5	0.9	0.7	0.8
CAPN9	0.1	0	0.1
TRIM67	0	0	0
TSNAX-DISC1	0	0	0
SLC35F3	0.1	0	0
LINC01132	0	0.1	0
GNG4	0	0.1	0.1
EDARADD	0.4	0.6	0.1
ACTN2	0.8	0.2	0
MT1HL1	0	0.2	0
RYR2	0.3	0.2	0.1
RGS7	0	0	0.1
KMO	0.1	0	0
WDR64	0	0	0.1
EXO1	0	0	0
MAP1LC3C	0.1	0.1	0.7
C1orf100	0	0	0
C1orf101	0.5	0.6	0.1
KIF26B	0.3	0	0.1
ZNF695	0	0	0
ZNF670-ZNF695	0	0	0
C1orf229	0.5	0.3	0
NLRP3	0.1	0.3	0
GCSAML	0	0	0
FAM110C	0.1	0.2	0.3
SNTG2	0	0	0
TPO	0.1	0	0
MYT1L	0	0	0.3
DCDC2C	0.1	0.2	0.4
SOX11	0	0	0
LINC00299	0	0	0
RRM2	0	0.1	0.6
ATP6V1C2	0.1	0	0
KCNF1	0.4	0	1
C2orf50	0.1	0	0.4
GREB1	0.4	0.4	0.1
MYCNOS	0	0	0
MYCN	0.1	0	0.7
RAD51AP2	0	0.1	0.1
VSNL1	0.3	0.2	0
GDF7	0.1	0	0.3
APOB	0.1	0.1	0
TDRD15	0.1	0	0
MFSD2B	0.4	0.2	0.3
FAM228A	0.1	0.4	0.7
CENPO	0.3	0.2	0.6
EFR3B	0	0.2	0.3
ADGRF3	0	0.1	0
DRC1	0	0	0
OTOF	0.1	0	0
C2orf70	0	0	0
CIB4	0.3	0	0.6
KCNK3	0.8	0.2	1
CENPA	0.5	0.4	0.1
DPYSL5	0.4	0	0
TCF23	0	0.3	0
SLC30A3	0	0.1	0
DNAJC5G	0	0	0
TRIM54	0.1	0.1	0
UCN	0.8	0.3	0.4
GCKR	0	0	0
PLB1	0.4	0.3	0.6
ALK	0	0	0.1
CAPN13	0.3	0.1	0.1
GALNT14	0	0	0
CAPN14	0	0	0.1
XDH	0.4	0.1	0.3
SRD5A2	0	0	0
NLRC4	0	0	0
CDKL4	0.3	0	0.1
C2orf91	0	0.1	0
KCNG3	0.1	0	0
LINC01126	0.3	0.1	0.1
ABCG5	0	0	0
ABCG8	0	0	0.1
SLC3A1	0.4	0.4	0.1
SIX3-AS1	0	0	0
SIX3	0	0	0
C2orf61	0	0	0
KCNK12	0.4	0.2	0.4
STON1-GTF2A1L	0	0	0
GTF2A1L	0	0	0.1
LHCGR	0.4	0.3	0
NRXN1	0.9	0.3	0.1
GPR75	0.1	0	0
C2orf73	0.4	0.3	0.3
EML6	0.3	0.1	0.1
CCDC85A	0.5	0.4	0.3
BCL11A	0	0.6	0.7
OTX1	0	0.2	0
PLEK	0.1	0.3	0.1
PROKR1	0	0	0
ARHGAP25	0.6	0.3	0.4
ASPRV1	0.5	0.4	0.4
TGFA	0	0.1	0.3
ADD2	0	0.2	0.1
FIGLA	0	0	0
CLEC4F	0	0	0
CD207	0	0	0
VAX2	0.1	0	0.1
ATP6V1B1	0.4	0	0
DYSF	0.3	0.3	0.1
EMX1	0	0.1	0
NOTO	0.3	0.1	1
FBXO41	0.1	0	0.3
EGR4	0.8	0	0
NAT8	0	0	0
SLC4A5	0.3	0.3	0.6
TLX2	0	0	0
DQX1	0	0.1	0.4
M1AP	0	0	0
TACR1	0	0.1	0.1
LRRTM4	0	0	0.3
REG3G	0	0.7	0
REG1B	0	0	0.1
REG1A	0	0.7	0.3
REG3A	0	0	0
CTNNA2	0.1	0.4	0
LRRTM1	0	0	0
DNAH6	0.1	0.3	0.1
SH2D6	0.5	0.3	0
SFTPB	0	0	0.1
RNF103-CHMP3	0	0	0
PLGLB1	0.1	0.1	0.7
PLGLB2	0	0	0.1
RGPD2	0	0.1	0
SMYD1	0	0	0
IGKV5-2	0.1	0	0
IGKV7-3	0	0	0
IGKV1-6	0.6	0.7	0.8
IGKV3-7	0	0	0
IGKV1-8	0.1	0	0
IGKV1-12	0.8	0.7	0
IGKV1-16	0.5	0.1	0.4
IGKV1-17	0.4	0.1	0.4
IGKV6-21	0.5	0.1	0
IGKV2-24	0	0.4	0
IGKV1-27	0.8	0.7	0.7
IGKV2-29	0	0	0
IGKV2-30	0.6	0.3	0.4
IGKV1-37	0	0	0
IGKV1D-39	0.1	0	0.1
IGKV1D-37	0	0	0
IGKV1D-33	0	0	0
IGKV2D-30	0	0	0.1
IGKV2D-29	0.1	0	0.1
IGKV2D-28	0	0.1	0
IGKV2D-26	0	0	0
IGKV2D-24	0	0	0
IGKV6D-21	0.1	0.1	0
IGKV3D-20	0	0.8	0
IGKV1D-17	0.1	0.1	0
IGKV1D-16	0	0	0
IGKV3D-15	0.3	0	0.3
IGKV1D-13	0.1	0.1	0
IGKV1D-12	0.1	0	0.3
IGKV3D-11	0.3	0	0
IGKV1D-43	0.1	0	0
IGKV1D-8	0.1	0.3	0.4
TEKT4	0.9	0.6	1
MAL	0.5	0.2	0.1
PROM2	0.4	0.1	0.1
ADRA2B	0.4	0.6	0.4
ASTL	0	0	0
ITPRIPL1	0.4	0.1	0.1
NCAPH	0	0.1	0.1
NEURL3	0	0.2	0.1
FER1L5	0.3	0.3	0.1
ANKRD23	0.1	0.6	0
FAM178B	0.4	0.4	0.8
ZAP70	0.8	0	0.4
VWA3B	0	0.3	0.1
KIAA1211L	0	0.3	0
C2orf15	0.5	0.1	0.3
LYG1	0.1	0.2	0
CREG2	0	0.2	0.1
RFX8	0.3	0	0
LINC01127	0	0	0
IL1R2	0.9	0.2	0.4
IL1RL2	0.4	0.3	0
IL18RAP	0.1	0	0
SLC9A4	0	0	0
SLC9A2	0.1	0.1	0.3
POU3F3	0	0	0
RGPD3	0.1	0	0
RGPD4	0.1	0	0
SLC5A7	0.1	0	0
SULT1C3	0	0	0
SULT1C4	0.5	0.8	0.1
GCC2-AS1	0.3	0.3	0.1
EDAR	0.4	0.2	0.6
LIMS3	0	0	0
BUB1	0	0	0.1
ACOXL	0.1	0.2	0.1
MERTK	0.3	0.4	0.1
RGPD8	0.3	0.1	0
NT5DC4	0	0	0
CKAP2L	0	0.1	0
IL1A	0	0.1	0
IL37	0	0	0
IL36G	0	0	0
IL1RN	0.3	0.1	0
PAX8	0.4	0.4	0.4
IGKV1OR2-108	0.1	0	0
FOXD4L1	0	0	0
FAM138B	0	0.1	0.4
DPP10	0	0.1	0.1
EN1	0.1	0	0
MARCO	0.4	0.8	0
CFAP221	0	0	0
INHBB	0.1	0.4	0.3
TFCP2L1	0.3	0.6	0.6
PROC	0	0	0
MYO7B	0.9	0.7	0.8
GPR17	0.1	0	0
RAB6C	0.3	0.3	0.1
CFC1	0	0.1	0
ARHGEF4	0.9	0.9	1
POTEE	0	0.1	0
TUBA3D	0	0	0
C2orf27B	0.8	0.8	1
ANKRD30BL	0	0	0
GPR39	0.3	0.1	0.3
LYPD1	0	0.2	0
TMEM163	0.1	0.1	0
ACMSD	0	0	0
LCT	0	0	0
THSD7B	0	0.1	0
LRP1B	0.1	0.3	0
KYNU	0.3	0.4	0.1
LYPD6B	0.1	0.1	0
LYPD6	0.1	0.1	0
NEB	0	0	0.4
KCNJ3	0.5	0.1	0.1
GALNT5	0.4	0.6	1
ERMN	0	0	0
ACVR1C	0	0.3	0.1
UPP2	0	0.1	0
LY75	0.4	0.8	0.3
ITGB6	0.9	0.1	0.3
SLC4A10	0	0.2	0
GCG	0.1	0.4	0
GRB14	0.1	0	0.1
SLC38A11	0	0.1	0
SCN2A	0.3	0.1	0.1
GALNT3	0.5	0.2	0.3
B3GALT1	0	0.1	0
SPC25	0.1	0.1	0.3
ABCB11	0	0	0
DHRS9	0.5	0.4	0.6
LRP2	0	0.9	0
KLHL41	0	0	0.1
MYO3B	0.1	0.1	0.1
GAD1	0	0	0
DLX1	0.1	0	0
DLX2	0.1	0	0
CDCA7	0.9	0.3	0.6
CHRNA1	0.1	0	0
EVX2	0.1	0	0
HAGLR	0.6	0.4	0.3
HOXD1	0.9	0.3	0.4
PDE11A	0.3	0.1	0
TTN	0.1	0	0.1
CCDC141	0	0	0.3
SCHLAP1	0	0	0.3
CERKL	0	0	0
NEUROD1	0	0	0
ZNF804A	0.4	0.8	0.7
FSIP2	0.5	0.3	0.4
DIRC1	0	0.1	0
DNAH7	0.5	0.1	0.1
HECW2	0.1	0.4	0.3
CCDC150	0.4	0.2	0.7
HSPE1-MOB4	0	0	0
MARS2	0.4	0.4	0
SATB2-AS1	0.4	0.4	0.4
FTCDNL1	0.4	0.4	0.4
ALS2CR12	0.3	0	0
ALS2CR11	0.4	0.3	0.1
MPP4	0.1	0	0.3
CDK15	0.4	0.7	0.3
CD28	0.1	0.1	0
CTLA4	0.1	0	0
MDH1B	0.8	0	0.3
CPO	0	0.1	0
C2orf80	0	0	0
PTH2R	0.4	0.2	0.1
MAP2	0.1	0.6	0.3
UNC80	0	0	0
ERBB4	0	0	0
ABCA12	0	0	0
MREG	0.5	0.9	0.6
TMEM169	0.1	0.3	0
MARCH4	0	0	0
RUFY4	0	0	0
CXCR2	0	0	0
CXCR1	0	0	0
CATIP	0	0	0
PLCD4	0.1	0.6	0.4
WNT6	0.1	0.1	0.6
WNT10A	0.6	0.3	0.1
CDK5R2	0	0	0
FEV	0.1	0	0
CRYBA2	0.1	0	0.1
CFAP65	0	0.1	0
IHH	0.1	0.3	0.1
NHEJ1	0.1	0.2	0.1
SLC23A3	0.9	0.7	0.8
ABCB6	0.1	0.2	0
TUBA4B	0	0	0
PTPRN	0	0.1	0
ASIC4	0.1	0.3	0
INHA	0	0.1	0
SLC4A3	0	0.6	0.1
EPHA4	0.4	0.7	0.1
SGPP2	0	0	0
MOGAT1	0.1	0.1	0
SCG2	0.4	0.7	0.1
FAM124B	0	0	0.1
NYAP2	0	0.1	0.1
TM4SF20	0	0	0.1
SLC19A3	0.1	0.9	0.1
DAW1	0	0	0
SLC16A14	0.4	0.8	1
SP140	0.6	0.3	0.4
GPR55	0.1	0.1	0.4
C2orf72	0.3	0.4	0.4
LINC00471	0.3	0.2	0.1
ALPP	0	0	0
ALPPL2	0	0	0
ALPI	0	0.1	0
ECEL1	0	0	0
NGEF	0.3	0.1	0.4
SAG	0.3	0.1	0
UGT1A8	0	0	0
UGT1A10	0	0	0
UGT1A7	0	0	0
UGT1A6	0	0	0
UGT1A1	0	0	0
HJURP	0	0.1	0.1
TRPM8	0	0	0.1
GBX2	0	0	0
RAB17	0.4	0.7	0
RBM44	0.3	0.1	0
UBE2F-SCLY	0	0	0
ESPNL	0.9	0.2	0.7
KLHL30	0	0.2	0.1
FAM132B	0.4	0.4	0.6
GPR35	0.9	0	0.4
AQP12B	0	0	0
AQP12A	0	0	0
KIF1A	0	0	0
AGXT	0	0	0.1
C2orf54	0.1	0.1	0
CROCC2	0	0	0
PASK	0.9	0.6	0.1
GAL3ST2	0	0	0
NEU4	0.6	0.4	0.1
PDCD1	0.1	0.1	0
RTP5	0.1	0	0
CNTN6	0	0.2	0
IL5RA	0	0	0
LRRN1	0	0.8	0.3
EGOT	0.8	0.9	0.4
GRM7	0.5	0.2	0.1
SSUH2	0	0	0
CAV3	0.1	0.3	0.1
OXTR	0	0	0
CPNE9	0.3	0	0
ARPC4-TTLL3	0	0	0
CIDEC	0	0	0
FANCD2	0.3	0.3	0.3
FANCD2OS	0	0	0
GHRLOS	0	0	0
SLC6A11	0	0	0
SLC6A1	0.1	0	0.1
SYN2	0	0.2	0
MKRN2OS	0	0.2	0
TMEM40	0	0.1	0
NUP210	0.4	0.2	0.1
WNT7A	0	0	0
COLQ	0.1	0.4	0.6
DAZL	0	0	0
KCNH8	0	0	0
LRRC3B	0.3	0.2	0.3
EOMES	0.1	0	0
GADL1	0	0.1	0
ZNF860	0.4	0.6	0.1
TRIM71	0	0	0
CCR4	0	0	0
TMPPE	0	0	0
SUSD5	0	0.2	0
ARPP21	0	0	0
STAC	0.9	0.6	0.6
DCLK3	0.1	0.1	0
DLEC1	0.1	0	0
SLC22A14	0	0	0.1
SCN5A	0.4	0.1	0.1
SCN11A	0	0.1	0.1
XIRP1	0.1	0	0
CX3CR1	0	0.2	0
CCR8	0	0	0
MOBP	0	0.8	0
MYRIP	0.4	0	0.1
ENTPD3	0	0.1	0
LYZL4	0	0	0
HHATL	0	0.1	0
CCDC13	0.6	0.7	0.8
KIF15	0.6	0.4	0.3
TGM4	0.4	0	0
LIMD1-AS1	0.3	0	0
SLC6A20	0	0	0.1
CCR9	0	0	0
CXCR6	0.5	0.3	0
XCR1	0.1	0.1	0.3
CCR3	0.5	0.7	0
CCR2	0.3	0	0
CCR5	0	0.2	0
LTF	0	0.7	0
LRRC2-AS1	0	0	0.1
TDGF1	0.1	0.1	0
TMIE	0.5	0.7	0.1
CSPG5	0.3	0	0
CDC25A	0	0.1	0
CAMP	0.1	0.7	0.3
PFKFB4	0.5	0.6	0.4
UCN2	0.1	0	0.3
TMEM89	0	0	0
CELSR3	0.4	0.1	0
BSN	0.3	0.3	0
AMIGO3	0	0.1	0
CDHR4	0.1	0.6	0.6
CAMKV	0	0	0
RBM5-AS1	0	0	0
SEMA3F	0.8	0	0.6
SLC38A3	0	0	0.1
LSMEM2	0.1	0.2	0
RASSF1-AS1	0.9	0.2	0
ZMYND10	0	0.2	0.3
CACNA2D2	0.1	0.4	0.1
DOCK3	0	0	0.1
GRM2	0	0	0
GPR62	0.4	0	0
ACY1	0.1	0.4	0.4
POC1A	0.9	0.4	1
TLR9	0	0	0
DNAH1	0.8	0.6	0.6
SEMA3G	0.4	0.1	0
ITIH1	0	0	0
ITIH3	0	0.3	0
ITIH4	0.9	0.4	0.7
TMEM110-MUSTN1	0	0.3	0.1
CACNA1D	0.1	0.4	0.3
IL17RB	0.5	0.2	0
CACNA2D3	0.5	0.1	0.4
LRTM1	0.3	0.9	0.3
ERC2	0	0	0
SPATA12	0	0.2	0
HESX1	0.1	0.6	0.7
DNAH12	0	0	0
DENND6A-AS1	0	0.2	0.1
DNASE1L3	0.1	0.7	0
C3orf67	0.3	0	0.3
CADPS	0.4	0.4	0.6
SYNPR	0	0	0
SNTN	0	0	0
C3orf49	0	0	0
SCAANT1	0.1	0	0
KBTBD8	0.8	0.1	0.1
FAM19A4	0	0.2	0
GPR27	0.8	0.1	0.6
PROK2	0	0	0
CNTN3	0.1	0.9	0
CADM2	0.5	0.3	0.1
LINC00506	0	0.4	0
HTR1F	0	0	0
STX19	0.1	0.1	0
GPR15	0.3	0	0
ADGRG7	0	0	0
IMPG2	0.1	0.2	0.3
LINC00636	0.1	0	0
HHLA2	0	0.4	0.7
MYH15	0	0	0
RETNLB	0	0.6	0.6
TRAT1	0.5	0.1	0
DPPA4	0	0	0
ZBED2	0.1	0.2	0
PLCXD2	0	0	0
TAGLN3	0	0.1	0
TMPRSS7	0	0	0.1
C3orf52	0.6	0.4	0.4
GCSAM	0	0	0
SLC9C1	0.1	0	0
BTLA	0	0.1	0
CD200R1	0.4	0	0
SIDT1	0.9	0	0.1
GRAMD1C	0.6	0.1	0
ZDHHC23	0.4	0.4	0.3
ZNF80	0	0	0
TIGIT	0.9	0	0.1
LSAMP-AS1	0.1	0	0.1
IGSF11	0	0	0
CD80	0	0	0
ADPRH	0.8	0.9	0.7
PLA1A	0.1	0.3	0.3
NR1I2	0	0	0
GPR156	0.3	0	0
HGD	0.1	0.1	0.1
STXBP5L	0	0	0
POLQ	0	0.1	0
SLC15A2	0.3	0.4	0
ILDR1	0	0.1	0.3
CD86	0.4	0.4	0.1
CASR	0	0	0
PARP15	0.4	0.8	0
SEMA5B	0.8	0.4	0.3
ROPN1	0.1	0	0
KALRN	0.6	0.9	0.6
ROPN1B	0	0	0
CHST13	0.1	0	0
LINC01471	0.1	0	0
KBTBD12	0.1	0.1	0
GATA2	0.8	0	0
GP9	0	0	0
RAB43	0	0	0
EFCAB12	0.1	0	0
TRH	0.3	0.2	0.1
ALG1L2	0.9	0.7	0.1
COL6A6	0.3	0.2	0
CPNE4	0	0	0
ACPP	0	0	0
ACAD11	0.1	0.9	0.3
NPHP3-ACAD11	0	0.1	0
NPHP3-AS1	0	0.1	0
BFSP2	0	0.1	0
TF	0.5	0	0.3
C3orf36	0	0	0
SLCO2A1	0.3	0.6	0.1
EPHB1	0	0	0
KY	0.3	0.1	0.3
SOX14	0	0	0
CLDN18	0	0	0
NME9	0	0	0
ESYT3	0.3	0.2	0
RBP2	0	0.1	0
GRK7	0	0	0
PLSCR2	0.1	0.1	0.1
CPA3	0.4	0.1	0
TM4SF18	0.6	0.2	0.4
TM4SF4	0.1	0	0
ANKUB1	0	0	0
ERICH6	0	0	0
MED12L	0.3	0.3	0.1
GPR171	0.6	0.4	0
GPR87	0	0	0
P2RY13	0	0.1	0
P2RY12	0	0.2	0.1
AADAC	0	0.2	0
SUCNR1	0	0	0
PLCH1	0.3	0	0.1
LEKR1	0.3	0.2	0.1
SHOX2	0	0	0.1
IQCJ-SCHIP1	0.1	0.1	0.1
IL12A	0.4	0.1	0
C3orf80	0.6	0.6	0.6
TRIM59	0.5	0.1	0.7
SPTSSB	0	0	0.1
SI	0	0	0.1
WDR49	0	0	0
MECOM	0.8	0	0.3
TERC	0	0.3	0
LRRIQ4	0	0.1	0.1
LRRC31	0.1	0	0.1
SAMD7	0	0	0
GPR160	0.8	0.6	1
SLC7A14	0.4	0.2	0
SLC2A2	0	0	0
KCNMB3	0.4	0.4	0.4
PEX5L	0.1	0.2	0
SOX2	0.4	0.3	0
LAMP3	0	0	0.3
MCF2L2	0.4	0.2	0.6
KLHL6	0.3	0.1	0.1
MAP6D1	0.4	0.3	0
HTR3C	0	0	0
HTR3E	0	0.1	0.1
VWA5B2	0.1	0	0
CAMK2N2	0.1	0	0
THPO	0.9	0.6	0.3
LIPH	0.6	0.9	1
DGKG	0.3	0.4	0.1
CRYGS	0	0.6	0.1
AHSG	0	0	0
HRG	0	0	0
KNG1	0	0.1	0
SST	0.1	0.1	0
TP63	0	0.2	0.1
P3H2	0.4	0.8	0.1
CLDN16	0	0	0
OSTN	0	0	0
UTS2B	0.3	0.1	0.1
HRASLS	0.3	0	0
ATP13A4	0.3	0.1	0
CPN2	0	0.1	0
GP5	0.1	0	0
ZDHHC19	0	0	0
SLC51A	0.3	0.7	0.3
TM4SF19-TCTEX1D2	0	0.1	0
TM4SF19	0	0	0
NRROS	0.1	0	0
ZNF718	0.8	0.6	0.7
ZNF732	0	0.1	0
SLC26A1	0.3	0.1	0.1
CTBP1-AS	0.4	0.2	0.3
FAM53A	0.4	0.2	0
TACC3	0.9	0.8	0.3
NAT8L	0	0	0
CFAP99	0	0	0
MSANTD1	0	0.1	0.1
HGFAC	0	0	0
DOK7	0.3	0.1	0
ADRA2C	0.1	0	0
EVC	0.3	0.3	0.7
C4orf50	0	0	0
JAKMIP1	0	0	0.1
PPP2R2C	0.3	0.8	0.3
CCDC96	0.8	0.7	0.6
PSAPL1	0	0.2	0
AFAP1-AS1	0	0	0
ABLIM2	0.1	0	0.1
SH3TC1	0.5	0.2	0.1
CPZ	0.5	0.6	0.3
DRD5	0	0	0
CLNK	0	0.2	0.1
FGFBP1	0.4	0.4	0
FGFBP2	0.1	0.7	0.1
NCAPG	0	0.3	0
KCNIP4	0.1	0.4	0
SLC34A2	0	0	0
DTHD1	0.1	0	0
NWD2	0	0	0
C4orf19	0.4	0.1	0.3
PTTG2	0.1	0	0
TLR10	0	0	0
TLR6	0.1	0.3	0.4
TMEM156	0.9	0.1	0.4
KLB	0.1	0.1	0.1
CHRNA9	0	0	0
NSUN7	0.1	0	0.1
DCAF4L1	0.4	0	0
BEND4	0.3	0.1	0.3
KCTD8	0.4	0.6	0.4
YIPF7	0	0	0
GABRG1	0	0	0
GABRA4	0	0	0
GABRB1	0	0	0
CORIN	0	0.1	0.1
NIPAL1	0.3	0.4	0.3
CNGA1	0	0.1	0.3
TXK	0	0.1	0
TEC	0	0.4	0.1
SLC10A4	0.1	0	0
CWH43	0	0	0
LRRC66	0	0.1	0.3
ERVMER34-1	0	0	0.3
KIT	0.6	0.1	0.7
NMU	0	0.1	0
KIAA1211	0.1	0.7	0.6
EPHA5	0	0	0.1
STAP1	0.3	0.1	0.4
TMPRSS11E	0	0	0
UGT2B15	0	0	0
UGT2B10	0	0	0.1
UGT2A3	0.3	0.1	0.3
UGT2B7	0	0	0.1
UGT2B11	0	0	0
UGT2B4	0	0.1	0
SULT1B1	0.6	0.3	1
SULT1E1	0	0	0
ODAM	0	0	0
FDCSP	0.6	0	0
ENAM	0.1	0.2	0.1
NPFFR2	0.8	0.1	0.1
ALB	0	0	0.1
AFM	0	0	0
RASSF6	0.1	0.6	0.1
PF4V1	0.6	0	0
PF4	0	0	0
PPBP	0	0	0
CXCL5	0.4	0	0
EPGN	0	0.2	0
EREG	0.6	0	0.4
C4orf26	0.1	0	0
CDKL2	0.9	0.9	0.1
PPEF2	0.1	0	0
CXCL9	0.3	0.6	0.4
ART3	0.5	0.6	0.7
CXCL11	0.5	0.3	0.3
FAM47E	0.5	0.2	0
STBD1	0.1	0.2	0
CCDC158	0	0	0
SOWAHB	0	0	0
CXCL13	0	0	0
FRAS1	0.1	0.8	0.1
FGF5	0	0	0
C4orf22	0	0	0
BMP3	0.1	0.8	0.6
PRKG2	0	0.6	0
NKX6-1	0	0	0
SLC10A6	0	0	0
HSD17B13	0.3	0.4	0.1
IBSP	0	0	0
MEPE	0	0	0
MMRN1	0	0	0
CCSER1	0.1	0.1	0
GRID2	0.1	0	0
HPGDS	0.3	0.6	0
BMPR1B	0.1	0.2	0
STPG2	0	0	0
ADH4	0	0.2	0
ADH6	0	0	0.1
ADH1A	0.3	0.7	0
MTTP	0	0.2	0.4
DAPP1	0.8	0.2	0.1
DDIT4L	0.5	0.6	0
CENPE	0.8	0.3	0.6
TACR3	0	0.1	0
CXXC4	0.9	0.6	0.4
ARHGEF38	0	0	0.1
RPL34-AS1	0	0	0
COL25A1	0.1	0.2	0
RRH	0	0	0
LRIT3	0	0	0
EGF	0	0	0
PITX2	0.1	0.1	0
NEUROG2	0	0	0
ZGRF1	0.4	0.9	0.3
UGT8	0.3	0	0.1
NDST4	0.1	0	0.7
MTRNR2L13	0	0.1	0
NDST3	0	0	0
MYOZ2	0	0	0
TNIP3	0.3	0.1	0.3
QRFPR	0	0	0
TMEM155	0	0.1	0
CCNA2	0.4	0.4	0.8
TRPC3	0	0.1	0
IL2	0.1	0	0
IL21	0	0	0
SLC25A31	0	0.1	0
PLK4	0.4	0.4	0.1
JADRR	0.1	0	0
PCDH10	0.5	0.3	0.1
PABPC4L	0.5	0.2	0.6
SLC7A11	0.1	0	0.1
MAML3	0.9	0.9	0.7
CLGN	0.1	0.6	0.1
FREM3	0	0	0
GYPE	0.4	0.4	1
FAM160A1	0.1	0	0
TIGD4	0.4	0.4	0.1
MND1	0.4	0	0.3
TLR2	0.1	0.3	0.1
FGB	0	0	0
FGA	0	0	0
FGG	0	0	0
LRAT	0.1	0.3	0
RBM46	0	0	0
RXFP1	0	0	0
NPY1R	0.4	0.8	0.7
NPY5R	0	0.1	0
MARCH1	0	0.2	0.1
APELA	0.1	0.2	0.1
FAM218A	0.4	0.2	0.4
TRIM60	0	0	0
TLL1	0.1	0.4	0.1
SPOCK3	0	0.1	0
ANXA10	0	0.1	0
MFAP3L	0.6	0.2	0.1
GALNTL6	0.3	0	0
GLRA3	0	0.2	0.1
ADAM29	0	0	0
SPATA4	0	0.1	0
NEIL3	0	0	0
C4orf47	0.1	0.2	0.4
CCDC110	0.9	0.8	0.1
KLKB1	0.3	0.1	0.1
F11	0	0.1	0
ZFP42	0	0	0
TRIML2	0	0	0
PLEKHG4B	0	0.1	0.1
AHRR	0.8	0.1	0.7
CEP72	0.3	0.4	0.1
TRIP13	0.6	0.8	0.1
SLC6A19	0.1	0	0
SLC6A18	0	0	0
TERT	0	0	0
SLC6A3	0	0	0
LSINCT5	0	0.4	0.3
IRX2	0.1	0	0
C5orf38	0	0.1	0
UBE2QL1	0	0.2	0
C5orf49	0.4	0.1	0.7
ROPN1L	0.4	0.2	0.3
CTNND2	0.1	0	0
CDH18	0.1	0	0.3
CDH12	0	0	0
C5orf17	0.1	0.2	0
CDH10	0.8	0.4	0.7
CDH6	0.9	0.6	0.1
SLC45A2	0.1	0	0
TTC23L	0.1	0	0
PRLR	0.1	0.3	0.3
CAPSL	0	0	0.1
UGT3A2	0	0	0
RANBP3L	0.8	0.2	0.1
GDNF-AS1	0	0.3	0.7
C9	0.8	0.1	0
C5orf34	0.4	0.4	0.7
HCN1	0	0.1	0
HSPB3	0	0.2	0
ESM1	0.1	0	0
GZMK	0.6	0.2	0.1
CDC20B	0.1	0.2	0
MCIDAS	0	0	0
CCNO	0	0.2	0.1
IL31RA	0.3	0	0
ANKRD55	0.3	0.2	0.3
ACTBL2	0	0	0
GAPT	0	0	0.1
RAB3C	0	0	0
PART1	0.3	0.6	0.3
DEPDC1B	0	0.2	0.1
ELOVL7	0	0	0
LRRC70	0	0	0
RGS7BP	0.3	0.2	0.3
FAM159B	0	0	0
CD180	0	0	0.1
MARVELD2	0.1	0.1	0
SERF1B	0	0.1	0
ZNF366	0	0.1	0.1
TMEM171	0.3	0.6	0.6
FOXD1	0	0	0
ARHGEF28	0	0.1	0.1
FAM169A	0.1	0	0
GCNT4	0.5	0.1	0.6
ANKRD31	0	0.1	0
ANKDD1B	0	0.1	0.1
SV2C	0	0	0
S100Z	0	0.1	0
CRHBP	0	0	0
ZBED3-AS1	0.3	0.6	1
PDE8B	0.8	0.8	0.8
BHMT	0.1	0	0
ANKRD34B	0	0	0
RASGRF2	0.5	0.2	0.8
CKMT2	0.4	0.9	0.1
LINC00461	0.1	0	0
ADGRV1	0.1	0.1	0
ARRDC3-AS1	0	0.3	0.3
FAM81B	0	0	0
GPR150	0.1	0	0.7
SPATA9	0.5	0.1	0.7
PCSK1	0.1	0	0.1
LIX1	0	0	0
SLCO4C1	0.3	0.2	0
TMEM232	0.4	0.7	0.6
KCNN2	0	0	0
TRIM36	0.4	0.2	0.4
TMED7-TICAM2	0.3	0	0.1
TICAM2	0.1	0.3	0.1
ARL14EPL	0.1	0	0
ZNF474	0	0	0
TEX43	0	0	0
LMNB1	0.9	0.2	0.3
MEGF10	0	0.1	0
SLC27A6	0.5	0.1	0
ADAMTS19	0.6	0.8	0.8
KIAA1024L	0.1	0	0
MEIKIN	0	0	0
ACSL6	0.3	0.3	0.3
CSF2	0	0	0
SLC22A4	0.6	0.8	0.6
IL5	0	0.1	0
IL13	0.1	0	0
IL4	0	0	0
CCNI2	0.1	0.1	0
SOWAHA	0.1	0.3	0.6
FSTL4	0	0.1	0.1
CATSPER3	0.1	0.3	0.1
C5orf66	0.4	0.2	0.6
TIFAB	0	0.1	0
SLC25A48	0.5	0	0.4
KLHL3	0.3	0.7	0
PKD2L2	0.6	0.3	0.1
KIF20A	0.1	0	0.1
GFRA3	0.5	0.2	0
CDC25C	0	0.1	0
LRRTM2	0.3	0	0.7
SLC23A1	0	0.1	0
PROB1	0.4	0.4	0.7
PSD2	0	0.1	0
SLC4A9	0.1	0	0
ANKHD1-EIF4EBP3	0.3	0.4	0.3
PCDHA1	0	0	0
PCDHA3	0.3	0.2	0.3
PCDHA4	0.1	0.1	0.1
PCDHA5	0	0	0
PCDHA6	0	0	0
PCDHA9	0.1	0	0.1
PCDHA10	0.6	0.1	0.4
PCDHA12	0	0.3	0.1
PCDHA13	0.1	0	0
PCDHAC1	0	0	0
PCDHAC2	0.1	0	0
PCDHB1	0.1	0	0.1
PCDHB6	0.1	0.2	0
PCDHB8	0.3	0.1	0
SLC25A2	0	0	0.1
PCDHGA1	0.4	0.1	0.4
PCDHGA3	0.1	0.2	0.3
PCDHGB1	0	0	0
PCDHGA4	0	0.2	0
PCDHGB2	0	0	0.1
PCDHGA5	0.9	0.2	0.7
PCDHGA6	0.1	0.7	1
PCDHGA7	0.5	0	0.3
PCDHGB4	0	0	0
PCDHGB5	0	0	0
PCDHGA9	0.1	0.1	0.1
PCDHGA11	0.3	0.2	0
PCDHGA12	0.5	0.8	0.4
RELL2	0.5	0.3	0.1
PCDH1	0.5	0.4	0.1
PCDH12	0.5	0	0.7
HMHB1	0	0	0
KCTD16	0	0.8	0.3
SH3RF2	0.1	0.6	0.4
PLAC8L1	0	0	0
JAKMIP2	0.4	0.4	0.1
SCGB3A2	0	0.1	0
C5orf46	0	0	0
SPINK5	0.1	0.6	0.6
SPINK14	0	0	0
SPINK6	0	0.1	0
SPINK13	0	0	0
SPINK7	0	0	0
SPINK9	0.3	0	0
HTR4	0	0	0
SH3TC2	0.1	0	0
IL17B	0.6	0.4	0.7
PDE6A	0.4	0.1	0.1
CSF1R	0.1	0.6	0
SLC6A7	0.4	0	0
CAMK2A	0.8	0.6	0.1
IRGM	0	0	0
GLRA1	0	0	0
NMUR2	0	0	0
GRIA1	0.3	0.3	0.3
MFAP3	0.6	0.9	1
KIF4B	0	0	0
TIMD4	0	0	0.1
HAVCR1	0	0	0
HAVCR2	0.1	0.1	0
ITK	0	0.3	0
FNDC9	0	0	0
NIPAL4	0.1	0	0
SOX30	0	0	0.1
C5orf52	0	0	0
IL12B	0	0.1	0
FABP6	0	0	0
MIR3142HG	0.1	0	0.3
ATP10B	0.1	0.6	0.7
GABRB2	0	0	0
HMMR	0	0	0.3
TENM2	0.1	0.7	0.1
WWC1	0.1	0.6	0
FBLL1	0	0	0
DOCK2	0.6	0	0.1
FOXI1	0	0	0
KCNIP1	0.1	0.2	0
GABRP	0	0	0
RANBP17	0.5	0.3	0.7
TLX3	0	0	0
NKX2-5	0	0	0
HMP19	0	0	0
DRD1	0	0	0
HRH2	0	0.1	0
CPLX2	0	0	0
GPRIN1	0.3	0.1	0.1
SNCB	0	0	0.1
UNC5A	0	0	0
HK3	0	0.1	0
SLC34A1	0	0	0
PFN3	0	0	0
DOK3	0.4	0	0.1
FAM153A	0	0	0.1
FAM153C	0.1	0.1	0
ZFP2	0.1	0.6	0
GRM6	0.1	0	0.1
CBY3	0	0	0
RASGEF1C	0.1	0	0
SCGB3A1	0	0.2	0
FLT4	0	0	0
BTNL8	0.4	0.3	0.6
BTNL3	0.3	0.6	0.4
BTNL9	0.3	0.1	0
HUS1B	0.3	0.2	0.1
FOXQ1	0	0	0.6
MYLK4	0	0.1	0
NRN1	0.5	0.3	0.1
F13A1	0.8	0.4	0
CAGE1	0.1	0	0
BMP6	0.5	0.4	1
TFAP2A	0.8	0.1	0
GCNT2	0.1	0.4	0.1
C6orf52	0.4	0.3	0.4
MAK	0.4	0	0.1
SYCP2L	0	0.3	0
ELOVL2	0	0.2	0
ERVFRD-1	0	0	0
TMEM170B	0.9	0.8	0.4
RNF182	0	0	0.1
STMND1	0	0	0
NHLRC1	0.5	0.4	0.8
RNF144B	0.5	0.7	0
PRL	0	0.1	0.1
DCDC2	0	0	0
GPLD1	0	0.6	0
KIAA0319	0	0	0.3
SCGN	0.1	0	0
SLC17A4	0	0.2	0
HIST1H1A	0	0.3	0
HIST1H3A	0.4	0.2	0.4
HIST1H4A	0	0.1	0
HIST1H4B	0.3	0.2	0
HIST1H3B	0	0	0
HIST1H2AB	0.3	0	0.1
HIST1H2BB	0	0	0
HIST1H3C	0	0	0
HIST1H2BE	0.3	0.2	0.3
HIST1H4D	0.1	0	0.1
HIST1H2AD	0	0	0
HIST1H2BF	0.3	0	0
HIST1H4E	0.6	0.1	0.6
HIST1H2AE	0.5	0.2	0.3
HIST1H3E	0.1	0	0
HIST1H1D	0.4	0	0.1
HIST1H4F	0	0	0
HIST1H3F	0	0	0
HIST1H2BH	0.1	0	0.1
HIST1H3G	0	0	0
HIST1H2BI	0	0.1	0
BTN1A1	0	0	0
HIST1H2AG	0.6	0.2	0.4
HIST1H4I	0	0	0
HIST1H2BK	0.6	0.6	0
HIST1H2AH	0.1	0.3	0
PRSS16	0	0.2	0.4
LINC01012	0	0.1	0.1
HIST1H2BL	0	0	0
HIST1H2AI	0.1	0	0
HIST1H3H	0	0.6	0.1
HIST1H2AJ	0	0	0
HIST1H2BM	0	0	0
HIST1H2AK	0	0.1	0
HIST1H2AL	0.1	0	0
HIST1H1B	0	0	0
HIST1H3I	0	0	0
HIST1H4L	0	0	0
HIST1H3J	0	0	0
HIST1H2AM	0	0	0
HIST1H2BO	0	0	0
OR2B6	0	0	0
ZSCAN23	0.3	0.1	0.3
ZBED9	0	0	0
HCG14	0.1	0	0.1
HCG15	0	0	0
HCG16	0	0	0
ZNF311	0.1	0.4	0.6
UBD	0.3	0	0.3
MOG	0	0	0.3
ZFP57	0	0	0
HCP5B	0	0	0
HCG9	0	0.3	0.1
RNF39	0.1	0.1	0
TRIM40	0	0	0
TRIM10	0	0.1	0
HCG20	0	0.1	0.1
LINC00243	0	0	0.1
GTF2H4	0.4	0.1	0
SFTA2	0	0.1	0
DPCR1	0	0	0
C6orf15	0	0	0
CDSN	0	0	0
PSORS1C2	0	0	0
POU5F1	0.5	0	0.1
HCG27	0.3	0.3	0.4
LTA	0.4	0	0
TNF	0.6	0.7	0.4
NCR3	0	0.2	0.1
LY6G5B	0.6	0	0.3
LY6G6E	0	0	0
LY6G6D	0	0	0
LY6G6C	0.5	0.1	0
MSH5	0	0.6	0
MSH5-SAPCD1	0	0	0
VWA7	0	0.1	0
ZBTB12	0	0	0
C2-AS1	0.1	0	0
C4A	0.3	0.1	0
C4B	0.5	0.1	0
PPT2-EGFL8	0.6	0.1	0.4
EGFL8	0.4	0.9	0.4
HLA-DQA2	0.9	0.1	0.1
HLA-DQB2	0.1	0	0
HLA-DOB	0.5	0.2	0.3
HLA-DOA	0.5	0.9	0.1
COL11A2	0.5	0	0.3
HCG25	0.3	0.2	0.4
KIFC1	0.6	0.4	0.3
ZBTB9	0	0	0
IP6K3	0.4	0.3	1
GRM4	0.1	0.1	0
RPS10-NUDT3	0	0	0
PACSIN1	0	0.1	0.1
SPDEF	0	0.3	0.1
TCP11	0	0.3	0
TULP1	0.1	0.1	0
ARMC12	0.3	0.2	0
CLPSL2	0	0	0.1
CLPSL1	0	0.1	0
CLPS	0	0	0
LHFPL5	0	0.1	0
SLC26A8	0.3	0	0
PNPLA1	0	0.1	0
C6orf222	0.4	0.2	0.1
PXT1	0	0	0
RAB44	0.1	0	0
CPNE5	0.5	0.3	0.4
FGD2	0.4	0.3	0.1
DNAH8	0	0	0
KCNK17	0.6	0	0.6
KIF6	0.4	0.3	0.4
LRFN2	0	0	0.3
UNC5CL	0.1	0.2	0.1
TSPO2	0	0	0
APOBEC2	0	0.2	0
TREML1	0	0	0
TREM2	0	0	0
TREML2	0	0	0
TREML4	0	0	0
TREM1	0.8	0	0.4
NCR2	0	0	0
PGC	0	0	0
GUCA1B	0	0.1	0
PTCRA	0	0	0
GNMT	0.5	0.2	0
TTBK1	0	0	0
CRIP3	0	0	0.3
DLK2	0.1	0	0.1
LRRC73	0.1	0.6	0.4
C6orf223	0	0	0
CAPN11	0.1	0.2	0.1
CLIC5	0.4	0.6	0.1
ANKRD66	0	0	0
ADGRF1	0	0	0.3
ADGRF4	0	0.1	0
PTCHD4	0.1	0.1	0.4
C6orf141	0	0	0
RHAG	0	0	0
PKHD1	0	0	0
IL17A	0	0	0
IL17F	0	0	0
GSTA2	0	0	0
GSTA1	0.1	0.1	0.1
KLHL31	0	0	0
MLIP	0.3	0.4	0
TINAG	0.4	0.1	0.6
FAM83B	0	0	0.1
HCRTR2	0.1	0	0
KHDRBS2	0.3	0	0.4
FKBP1C	0.5	0.1	0.1
LGSN	0	0	0
EYS	0	0	0.3
COL19A1	0	0	0
COL9A1	0.8	0.7	0.7
LINC00472	0.5	0.6	0.6
RIMS1	0	0	0.1
KCNQ5	0	0	0
KHDC1L	0	0	0
OOEP	0	0	0
DDX43	0.1	0.1	0.3
IMPG1	0	0.4	0.3
TTK	0.1	0	0
PRSS35	0.3	0.2	0
SNAP91	0	0.1	0
MRAP2	0	0.2	0.1
CGA	0	0	0
GJB7	0.1	0.1	0
C6orf163	0.4	0.7	0.7
CFAP206	0	0	0
CNR1	0.1	0	0.1
SRSF12	0.3	0	0.1
GABRR1	0	0	0.1
GABRR2	0.1	0	0
KLHL32	0.1	0.2	0
FAXC	0.4	0.1	0.1
PRDM13	0	0	0
GRIK2	0.1	0	0
POPDC3	0.4	0.3	0
BEND3	0.3	0.2	0.3
SCML4	0.5	0.3	0.3
METTL24	0.1	0	0.3
DDO	0.5	0.3	0.8
SLC22A16	0	0.1	0
SLC16A10	0.3	0	0.1
WISP3	0	0	0
RFPL4B	0.1	0.1	0
HS3ST5	0.1	0.1	0
COL10A1	0.1	0.2	0.3
TRAPPC3L	0.9	0.1	0.3
RSPH4A	0.1	0.1	0
RFX6	0.1	0	0
ROS1	0	0	0
SLC35F1	0.4	0	0
FABP7	0	0	0
CLVS2	0.1	0	0
TRDN	0.1	0.1	0
NKAIN2	0	0.3	0
SOGA3	0	0	0.1
C6orf58	0.1	0.2	0
THEMIS	0.1	0.1	0.1
TMEM244	0	0	0
SAMD3	0.1	0	0.1
SMLR1	0	0	0
ARG1	0	0	0
ENPP3	0.4	0.3	0.1
VNN1	0.1	0	0.3
VNN3	0	0.1	0
ALDH8A1	0	0.3	0
MYB	0.3	0.1	0.3
LINC00271	0	0.2	0.4
SLC35D3	0	0	0
IL22RA2	0	0	0
ARFGEF3	0.4	0.8	0
PBOV1	0	0	0
ECT2L	0	0.1	0
GRM1	0.1	0.1	0
ADGB	0	0	0
SUMO4	0.9	0.4	0.8
ZC3H12D	0.4	0.3	0.1
RAET1E	0.1	0.8	0.1
ULBP2	0.9	0	0
ULBP1	0	0	0
RAET1L	0.1	0	0
PPP1R14C	0	0.4	0.1
IYD	0	0.3	0
MYCT1	0.4	0	0
VIP	0.1	0	0
OPRM1	0	0	0
IPCEF1	0.3	0.3	0.1
CLDN20	0	0	0
NOX3	0	0	0
PNLDC1	0	0	0.1
MAS1	0	0.6	0.4
AIRN	0	0	0.1
SLC22A1	0	0.2	0.1
SLC22A2	0	0.1	0
LPA	0	0	0
PLG	0	0	0
PACRG	0.5	0.9	0.4
C6orf118	0.1	0	0
LINC00602	0.1	0.4	0
T	0	0.1	0
CCR6	0.4	0.4	0.1
TCP10L2	0	0	0
UNC93A	0	0	0
TCP10	0	0	0
KIF25	0.4	0	0.1
FRMD1	0.5	0.1	0.4
GET4	0.5	0.1	0.1
CYP2W1	0.3	0	0
TMEM184A	0.4	0.3	0.3
ELFN1	0.3	0.4	0.1
AMZ1	0.1	0.2	0
CARD11	0	0	0.1
PAPOLB	0	0	0.1
RBAKDN	0	0	0
SLC29A4	0.9	0.1	0.3
OCM	0	0	0
ANKRD61	0	0	0
GRID2IP	0	0	0
COL28A1	0.6	0.4	0
ICA1	0.4	0.7	0.7
NXPH1	0	0	0
THSD7A	0.9	0.3	0.1
VWDE	0	0	0
SCIN	0.1	0.6	0.1
DGKB	0.3	0.3	0.1
AGMO	0.4	0.3	0.3
HDAC9	0.5	0.3	0.3
SP8	0	0	0
DNAH11	0.3	0	0.4
IGF2BP3	0	0	0.1
STK31	0	0	0
NFE2L3	0.8	0.3	0
HOXA-AS3	0.3	0.4	0.6
HOTTIP	0.4	0.2	0.3
EVX1	0.1	0	0
LINC01176	0.1	0.1	0.1
CRHR2	0	0	0
GHRHR	0	0	0
CCDC129	0	0	0
PPP1R17	0	0.1	0
NPSR1	0	0	0
KIAA0895	0.3	0.6	0.6
ANLN	0	0.6	0
AOAH	0.6	0.3	0
GPR141	0	0	0
NME8	0	0	0
TRGC2	0.6	0.1	0.3
TRGC1	0.4	0	0.4
TRGV10	0.1	0	0
TRGV9	0	0	0
TRGV8	0	0	0
TRGV7	0	0	0
TRGV6	0	0	0
TRG-AS1	0.1	0.1	0.1
TRGV5	0	0	0
TRGV4	0	0	0.1
TRGV3	0.1	0	0
TRGV2	0	0	0
POU6F2	0.1	0	0
POU6F2-AS1	0	0	0
C7orf25	0.4	0.8	0.6
SPDYE1	0	0.1	0.1
PGAM2	0	0	0
CAMK2B	0.3	0	0
NPC1L1	0	0	0.1
MYO1G	0.6	0.6	0.3
IGFBP1	0	0	0
C7orf65	0	0	0
PKD1L1	0	0	0
SUN3	0	0.1	0
C7orf57	0	0	0
ABCA13	0	0	0
VWC2	0.1	0.2	0.3
C7orf72	0	0	0
IKZF1	0.3	0.2	0.3
DDC	0.3	0.4	0.1
COBL	0.6	0.7	0.4
SEPT14	0.1	0	0
NUPR2	0.1	0	0
ZNF716	0	0	0
ZNF727	0.1	0.4	0.3
CALN1	0.1	0	0
TRIM50	0	0	0
FKBP6	0	0	0
FZD9	0	0	0
WBSCR28	0	0	0.1
LAT2	0.5	0.2	0.4
SPDYE5	0	0	0.1
CCL24	0	0	0
SSC4D	0	0.2	0.3
SPDYE16	0	0	0.4
GRM3	0	0	0
ADAM22	0.4	0.6	0.7
LRRD1	0	0	0
ERVW-1	0.3	0.2	0.1
HEPACAM2	0.5	0.6	0.4
CALCR	0	0	0
GNGT1	0	0	0
PON1	0.1	0.1	0
ASB4	0.1	0	0
DLX6-AS1	0	0	0
DLX6	0	0	0
DLX5	0.1	0.1	0
BHLHA15	0	0	0
NPTX2	0.8	0	0.3
TMEM130	0.5	0.4	0.3
KPNA7	0	0	0
ATP5J2-PTCD1	0	0.2	0
CYP3A7	0	0.1	0.1
CYP3A4	0.1	0	0
CYP3A43	0.1	0	0
GJC3	0	0	0
AZGP1	0	0.2	0.1
GPC2	0.6	0.1	0.4
PVRIG	0	0	0
SPDYE3	0.1	0	0.4
C7orf61	0.6	0.7	0.1
NYAP1	0.6	0.6	0
SAP25	0.8	0.2	0
FBXO24	0.4	0.2	0.1
PCOLCE-AS1	0.5	0.4	0.1
TFR2	0.3	0.1	0
EPO	0	0.1	0
MUC3A	0.6	0.8	0.1
MUC17	0.4	0.1	0.1
VGF	0.3	0	0
NAT16	0	0	0
MOGAT3	0.4	0.4	0.6
COL26A1	0	0	0.1
MYL10	0	0	0
SH2B2	0.9	0	0.3
RASA4B	0.3	0.1	0
FBXL13	0.1	0.7	0.1
NFE4	0.1	0.3	0
RELN	0.1	0.1	0.1
EFCAB10	0	0	0
PIK3CG	0.6	0.2	0.3
GPR22	0	0.1	0.1
LAMB4	0.1	0	0
NRCAM	0	0	0
TFEC	0	0	0
MET	0.5	0.7	0.1
CFTR	0.4	0.8	0.3
ANKRD7	0.3	0.3	0.1
WNT16	0.1	0	0
PTPRZ1	0.3	0.2	0.3
FEZF1	0	0	0
RNF148	0.3	0	0.1
IQUB	0.3	0.2	0.1
ASB15	0.5	0	0
TMEM229A	0	0	0
GRM8	0.1	0.1	0
FSCN3	0.1	0.1	0
PAX4	0.1	0	0
LRRC4	0.1	0.1	0.1
LEP	0	0	0
IRF5	0.3	0.1	0
STRIP2	0.4	0.1	0
SMKR1	0.3	0	0.1
SSMEM1	0	0.2	0
CPA2	0	0.1	0.1
CPA4	0	0.3	0
CPA5	0	0	0
CPA1	0.3	0.1	0
MESTIT1	0	0.2	0
TSGA13	0.1	0.1	0
KLF14	0.1	0.6	0.4
PLXNA4	0.6	0.9	1
LRGUK	0	0	0
AKR1B15	0	0.1	0
SLC13A4	0.9	0.9	0.4
DGKI	0.9	0.6	0
AKR1D1	0	0	0
SVOPL	0	0.1	0
TMEM213	0.1	0	0.3
KIAA1549	0.9	0.3	0
ZC3HAV1L	0.3	0.6	0.1
KLRG2	0	0	0
CLEC2L	0.1	0.1	0.1
RAB19	0	0	0
TMEM178B	0.1	0.1	0.1
TAS2R4	0.5	0.3	0.7
TAS2R5	0	0	0
MGAM	0	0	0.1
CLEC5A	0	0	0
MGAM2	0	0.1	0
TRBV2	0	0	0
TRBV3-1	0	0	0
TRBV4-1	0	0	0
TRBV5-1	0	0	0
TRBV6-1	0	0	0
TRBV4-2	0.1	0	0
TRBV5-4	0	0	0
TRBV6-5	0	0	0
TRBV11-2	0	0	0
TRBV9	0.1	0	0
TRBV7-3	0	0.1	0
TRBV19	0	0	0
TRBV20-1	0	0	0
TRBV21-1	0	0	0
TRBV24-1	0	0	0
TRBVB	0	0	0
TRBV27	0	0	0
TRBV28	0	0	0
TRBV29-1	0	0	0
PRSS1	0	0	0.3
TRBV30	0	0	0
TRPV6	0	0	0
TRPV5	0	0	0
KEL	0	0	0
PIP	0	0	0
TMEM139	0	0.4	0
CLCN1	0	0	0
FAM131B	0.1	0.4	0.3
EPHA1	0.3	0.3	0.1
CNTNAP2	0.3	0	0.6
GHET1	0.1	0	0
SSPO	0.4	0	0
ACTR3C	0.6	0.8	0.3
ZBED6CL	0	0.7	0.3
GIMAP8	0.4	0.1	0.1
GIMAP4	0.9	0.6	0.3
GIMAP6	0.4	0.3	0.3
GIMAP5	0	0.2	0.1
NOS3	0.4	0.3	0.4
ATG9B	0.1	0	0
ASIC3	0.3	0.2	0
CRYGN	0.8	0.7	0.7
XRCC2	0.4	0.1	0.1
EN2	0	0	0
[truncated: 2,857 more rows]

## Sheet: Supplementary Table S4
Supplementary Table S4. Genes expressed at 15% or higher in CAFs (cancer associated fibroblasts).
Gene name	expression in CAF (%, GSE132465)	expression in CAF (%, GSE144735)	expression in CAF (%, GSE178341)
SAMD11	23.3	27.4	28.9
NOC2L	27.4	27.4	25.6
HES4	57.2	24.1	46.7
ISG15	79.7	63.1	71.1
AGRN	33.4	22.3	19.8
SDF4	69	69.7	58.4
UBE2J2	33.2	32.5	28.4
MXRA8	80.9	77.8	70.5
AURKAIP1	76.2	68.8	70.3
CCNL2	31.7	31.8	28.6
MRPL20	71.3	64.4	68.2
SSU72	69.4	56.4	65
MMP23B	36.4	44.9	34.1
GNB1	60.7	51.2	59.5
FAAP20	69	60.9	60
SKI	32	29.9	34.7
RER1	64.8	67.2	63.8
TNFRSF14	29.4	28.6	27
LRRC47	18.9	17.5	17.2
C1orf174	18.7	21.9	21
RPL22	97.9	96.6	97.4
ICMT	30.6	28.9	30.8
CAMTA1	67.2	58.3	60.2
VAMP3	38.9	39.4	39
PARK7	87.8	86	86.2
ERRFI1	45.1	43.9	42.7
RERE	25.3	29	31.2
ENO1	85.2	83.1	78.7
H6PD	24.9	24.6	25.8
SPSB1	40.4	41.7	34.7
CLSTN1	40.2	35.9	33.2
CTNNBIP1	26.7	17.5	19.2
LZIC	15.2	18.5	22.6
KIF1B	22.1	21.9	22.2
PGD	24.2	23.5	23
DFFA	24.7	24.3	25.4
TARDBP	30.2	32.8	28.2
SRM	60.4	31.5	61.2
MAD2L2	37.2	31.9	27.4
AGTRAP	47.1	44.3	42
KIAA2013	21.9	18.8	23.5
PLOD1	53.7	48.3	39.7
DHRS3	20.5	31.5	27.6
PDPN	70.7	57.7	67
PRDM2	25	30.3	30.4
EFHD2	31	22.2	27.7
PLEKHM2	21.5	18.4	21.3
FBLIM1	43.7	45	46.2
SPEN	16.6	18.8	23.2
SZRD1	45.2	39.7	40.7
NECAP2	37.3	32.5	32.7
MFAP2	73.4	67.6	56.2
SDHB	40.9	40.2	42.7
RCC2	23.5	17.8	22.2
UBR4	23	28.9	28
MRTO4	21.8	23.5	26.4
AKR7A2	57.8	56.3	60.5
CAPZB	88.8	85.1	83.1
MINOS1	83.7	80.2	81.7
NBL1	88.4	83.7	83.9
CAMK2N1	35	25.4	38.3
PINK1	21.3	21	28.3
DDOST	56.8	54.1	52.4
HP1BP3	58.3	60.2	57
EIF4G3	24.9	27.8	31.2
ECE1	19.9	16.9	26.1
USP48	24.7	28.3	26.9
HSPG2	60.4	63.6	51.1
CDC42	82.9	72.6	78
KDM1A	15.5	17.5	23.2
LUZP1	45.2	39.7	42.3
HNRNPR	54.7	59.2	59.2
TCEA3	18	23.6	19.4
ID3	84.2	77.3	71.3
RPL11	99.3	98.5	99.1
PITHD1	36.1	35.6	30.5
LYPLA2	24.2	22.3	19.3
HMGCL	19.9	23.9	21.4
PNRC2	42.1	43	48.5
SRSF10	54.3	59.3	57.9
SRRM1	58.2	61.8	62.1
CLIC4	65.4	60.1	55.1
SYF2	59.8	66.5	59.9
RSRP1	49.7	52.5	56.7
TMEM50A	76.7	76.5	74
TMEM57	20.9	18.1	19.6
SEPN1	23.9	27.1	36.4
MTFR1L	27.4	27	24.9
STMN1	40.6	31.5	27.8
ZNF593	43.6	41.7	41.7
SH3BGRL3	91.3	85.6	83
HMGN2	77.8	76.8	78.6
ARID1A	27	25.9	32.5
NUDC	65.5	66.5	59.2
TMEM222	30.2	27.6	21.6
WASF2	61.6	62	63.5
IFI6	68.3	65.9	57.7
STX12	30.9	40.1	36.2
PPP1R8	20.6	22.6	23.4
RPA2	28.5	36.3	31.7
DNAJC8	53.5	59.8	64.5
ATPIF1	71.3	75.1	73.4
PHACTR4	15.6	18.1	21.9
TRNAU1AP	19.9	22.9	23.7
TAF12	41.4	36.4	36.5
YTHDF2	41.6	44	43.9
SRSF4	46.7	50.6	51.8
MECR	18.3	18.4	16.4
SDC3	17	16.5	15.1
PUM1	30.5	34.3	34
SNRNP40	29	30.6	32.3
ZCCHC17	34.8	34.8	33.2
PEF1	39.3	39.1	32.2
COL16A1	51.7	50.6	34.1
PTP4A2	60.6	56.1	67.3
KHDRBS1	66.7	58.7	62.7
TMEM39B	15.9	16.5	15.3
KPNA6	26.2	30.8	31.9
TXLNA	24.2	22.6	27.8
CCDC28B	34.5	29.6	29.4
EIF3I	71.5	70	67
HDAC1	27	24.6	27.9
MARCKSL1	70.2	54.8	51
BSDC1	27.9	29	25.4
ZBTB8OS	35.4	34.3	37.7
RBBP4	34.8	39.4	42.3
SYNC	17.6	19	26.9
YARS	21	20	17.8
TMEM54	27.8	28.9	24.7
AK2	42.1	41.3	38.3
PHC2	33.3	28.9	40.5
SMIM12	32	26.4	30.8
SFPQ	65.4	57.6	64.8
PSMB2	64.4	60.9	62.3
C1orf216	15.6	18.2	15.5
AGO3	20.5	22.9	25.8
ADPRHL2	17.5	22.7	17.6
TRAPPC3	56	48	45.2
MAP7D1	53.7	39.2	45.1
THRAP3	45.7	51.9	57.9
EVA1B	51.5	51.7	61.7
LSM10	42.8	40.5	41.9
MRPS15	52.7	53.1	51
ZC3H12A	39.8	16.2	18.9
MEAF6	48.4	55.1	50.9
GNL2	23.8	22.4	23.8
C1orf122	68.3	58.6	66.3
SF3A3	23.3	30.5	31
FHL3	36.1	43.7	32.2
RRAGC	23.5	31.2	25.4
AKIRIN1	31.3	30.2	35.4
NDUFS5	92.5	87.3	88.7
MACF1	53.9	55.8	57.5
PABPC4	44.3	34.8	47.9
PPIE	30.5	34.5	29.1
CAP1	72.9	72.3	70.9
PPT1	43.7	44.6	45.2
ZMPSTE24	27.7	33.1	26.6
NFYC	22.1	25.4	21.3
PPCS	46.3	49	42.5
PPIH	23.1	25.4	23.2
YBX1	91.8	90.7	93.4
P3H1	49.3	45.5	40.6
SVBP	29.3	30.3	30.9
EBNA1BP2	36.2	38.8	32.4
ELOVL1	28.2	30.9	29.6
MED8	31	29.4	32.8
HYI	36.2	31.5	29.7
ATP6V0B	74.2	69.5	65.3
B4GALT2	20.6	19.4	22.3
DMAP1	17.8	18.8	19.7
ERI3	40	38.9	38.3
RPS8	98.1	98.3	99.2
PLK3	52.8	36.3	36.9
EIF2B3	15.1	16.3	18.2
UROD	40.6	41.1	34.7
PRDX1	91.2	86.9	87
AKR1A1	64.4	62.5	61
NASP	44.9	38.9	46.2
GPBP1L1	23.9	26.4	25.9
POMGNT1	24.7	19.7	20.9
LRRC41	27.9	32.8	32.3
UQCRH	88.8	84.7	85.5
MKNK1	19.1	16.2	17
ATPAF1	18.6	17.6	19.7
EFCAB14	25.1	31.3	34.4
CMPK1	65.2	50.1	55.2
CDKN2C	16.7	16	22.2
RNF11	39.7	43.3	39.7
EPS15	22.7	25.8	28
OSBPL9	31.3	33.2	28
NRDC	28.7	31.8	32.7
TXNDC12	53.5	49.9	43.6
BTF3L4	44.8	47.7	46
PRPF38A	25.3	27.7	27.9
ZCCHC11	17.1	23.2	24.4
GPX7	40.5	45.5	36
ECHDC2	23.3	26.8	28.6
SCP2	70.6	70	68.2
PODN	26.9	40.7	36.3
C1orf123	47.2	47.5	45
MAGOH	48.7	44.2	44.1
HSPB11	40.1	31.2	42.4
LRRC42	16	16.6	18.7
TMEM59	86.2	87.3	85.4
MRPL37	35.4	31.8	29.5
SSBP3	26.3	27.8	33.7
PLPP3	35.6	31	32.3
JUN	90.5	75.7	83.5
NFIA	21.9	40.8	46
TM2D1	42.1	47.4	49.4
USP1	22.2	27.1	26.9
ITGB3BP	17.9	21	19.2
PGM1	36.4	43.1	41.8
JAK1	53.1	59.2	61.3
LEPROT	69	72.7	74.1
SGIP1	43.4	27	37.7
MIER1	34	34.1	45.6
SERBP1	72.3	75.9	76.4
GADD45A	47.9	36.7	36.6
GNG12	43.7	43.4	52.8
WLS	37.2	35.6	46.9
SRSF11	68.3	70.4	65.1
ZRANB2	28.5	48.4	48.6
TYW3	20.6	26.2	26.3
ACADM	23.7	27.3	24.6
RABGGTB	40.4	38.6	28.3
PIGK	21.8	23.9	28.2
USP33	15.4	18.8	28.1
NEXN	42.9	63.3	61.1
FUBP1	26.7	29.3	34.7
DNAJB4	40.8	31.6	33.7
RPF1	21.7	27.6	26
GNG5	77.9	76.1	79.3
CTBS	22.9	23.9	22.9
C1orf52	33.8	29.9	25.8
BCL10	17.2	16.3	19.6
DDAH1	18.3	20.7	17.6
CYR61	73.7	71.1	68.1
ODF2L	45.9	44.5	44
SH3GLB1	58.8	62.2	59.8
SEP15	77.7	71.9	75
HS2ST1	23.4	22.3	19.5
LMO4	57.2	57.7	66.2
PKN2	19.3	21.7	27
GTF2B	23	20	25.6
CCBL2	19	15	18.8
GBP3	25	28.3	29.3
GBP1	36.1	38	41.3
GBP2	36.9	43	39.7
ZNF326	20.5	21.1	21.2
ZNF644	27	26.8	32
EVI5	18.9	32.1	28.3
RPL5	96.3	95.3	98.1
MTF2	20.5	19.2	22.2
TMED5	24.7	24.8	29.2
DR1	37.2	34.5	32.9
DNTTIP2	24.7	18.5	27.8
F3	42.8	41.3	53.6
CNN3	84	88.3	81.7
ALG14	19.4	19	21
SNX7	36.4	34.1	33
RTCA	26.7	27.6	26.6
VCAM1	33.8	29.9	31.3
EXTL2	25.4	28.6	26.4
SLC30A7	30.3	28.7	29.8
DPH5	17.1	18.1	15.1
COL11A1	50.7	42	22.4
SLC25A24	20.3	16.9	25.2
PRPF38B	46.4	45.5	46.9
TAF13	29.3	19	22.9
TMEM167B	26.5	22.4	21.8
SARS	45.2	52	51.6
PSMA5	52	50.4	50.4
GNAI3	51.9	47.8	48.2
GSTM4	23.1	26.8	18.1
GSTM3	48.8	48.3	49
CSF1	22.3	20.6	33.8
AHCYL1	50.9	45.5	58
LAMTOR5	75.5	74.9	75.2
DRAM2	33.7	35.1	27.5
ATP5F1	65	62.5	62.7
RAP1A	54.7	54.1	50.1
CAPZA1	57.5	52.8	56
RHOC	90.5	83.5	82.1
SLC16A1	25.4	23.9	24
RSBN1	20.3	24.3	19.9
HIPK1	21.1	22	23.9
OLFML3	58.8	64.3	59.5
TRIM33	18.4	19.2	23.6
BCAS2	35	37.3	34.8
NRAS	21.7	16.6	18.2
CSDE1	71.3	73.9	72.8
SIKE1	21.7	24.3	21.9
TSPAN2	21.1	26.2	16.8
ATP1A1	58.3	53.9	54
PTGFRN	31.6	41	35.1
MAN1A2	29	31.5	37.4
NOTCH2	25.9	35.9	33.5
PDE4DIP	28.9	32.1	34.7
SEC22B	45.9	47.5	34
TXNIP	35.4	60.9	63.2
POLR3GL	40.4	38	38.6
LIX1L	29	32.8	31.7
RBM8A	69.5	60.3	68.3
ANKRD35	16.6	23.8	26.3
PIAS3	16.4	16.6	19
RNF115	27.9	38	32.7
BOLA1	17.6	21.4	16.2
SF3B4	29.8	25.7	26.9
PLEKHO1	37.6	32.7	40.5
ANP32E	29.5	23.3	25.5
APH1A	52.3	50.1	42.8
C1orf54	29.3	24.5	22.2
MRPS21	73.5	76.1	72.8
ECM1	60.4	59	61.6
MCL1	82	70.8	80.3
ENSA	54	53.4	48.7
CTSS	29.8	24.5	35.5
CTSK	84.8	84	80.7
ARNT	17.2	20.3	20.8
CERS2	34	38.5	33.9
C1orf56	29.4	25.5	27.2
CDC42SE1	40.1	28.1	33.2
SCNM1	27.7	26.8	23.9
VPS72	22.3	25.4	21.5
PSMD4	61.8	59.2	54.8
PI4KB	25.9	23.3	24.1
SELENBP1	27.3	25.9	33.3
PSMB4	57.5	53.6	58.9
POGZ	24.2	30	29.9
SNX27	23.1	20.7	27.9
MRPL9	33.8	32.7	31
S100A10	90.6	89.8	83.7
S100A11	97.6	96.1	95.1
S100A6	99.2	99	99.2
S100A4	84.6	86.7	84.6
S100A16	71.4	67.3	53.4
S100A13	88.6	83.8	81.4
CHTOP	36.8	39.2	37.2
SNAPIN	31	34	28.9
ILF2	61.9	54.7	58.4
GATAD2B	17.1	16.3	21
SLC39A1	60	57.6	55.1
JTB	82.5	74.9	71.8
RAB13	77.8	72.4	70.5
RPS27	99.9	99.3	99.7
TPM3	62	56.3	56.2
C1orf43	57.1	53.6	53.2
UBAP2L	19.9	21	27.1
HAX1	46	48	48
UBE2Q1	21.3	18.7	30.4
ADAR	46.4	48	51.1
PMVK	45.9	46.2	36.2
PBXIP1	30.5	32.8	26.2
SHC1	46.8	42.7	46.7
CKS1B	31.1	33.1	30.2
SLC50A1	27	23.9	20.1
DPM3	45.2	51.6	47.6
KRTCAP2	70.1	65.9	54.4
THBS3	25.5	34.7	23.7
MTX1	37.8	35.7	35
GBA	24.6	23.5	21
SCAMP3	27.8	26.2	23.1
FDPS	47.1	47.5	47.3
RUSC1	24.1	25.7	24.3
ASH1L	35.2	41	41
YY1AP1	19.3	18.2	19.4
DAP3	37.7	41	33.2
GON4L	22.3	24.1	24.5
RIT1	23.8	16.9	22.9
KIAA0907	15.8	17.9	17.8
ARHGEF2	22.3	22.4	22.4
SSR2	88.9	83.4	85.3
LAMTOR2	64.2	60.8	59.5
LMNA	92.2	83.8	85.3
PMF1	37.7	33.1	30.4
GLMP	40.1	43.4	33.7
CCT3	55.9	59.3	58.5
MEF2D	22.1	18.7	21.6
GPATCH4	20.6	20.7	20
CRABP2	42	41.5	23
ISG20L2	21.8	19.5	20.8
MRPL24	33.3	38.6	35.2
HDGF	47.3	34.4	45.7
PRCC	27	25.9	23.6
IFI16	63.4	74.8	67.4
DUSP23	37.2	42.1	30.7
TAGLN2	87.2	81.8	86.1
IGSF8	19.3	18.4	15.9
PEA15	56	47.4	45.5
DCAF8	21.8	22.6	18.5
COPA	46.1	46.6	49.6
NCSTN	21.3	27	31.6
PFDN2	69.3	62.5	63.6
NIT1	17	21.6	16.5
UFC1	70.1	68.8	64.8
B4GALT3	24.2	22	17.3
NDUFS2	44.7	44.9	53.2
SDHC	64.7	58.9	57.9
ATF6	24.9	24.3	27.6
OLFML2B	27.7	33.1	21.4
UHMK1	16.2	17.9	21.9
UAP1	40.2	37.8	37.3
DDR2	57.5	61.4	60.1
PBX1	37.3	51.6	46.9
MGST3	82.6	84.8	81.9
ALDH9A1	24.9	27.1	32
TMCO1	63	66.5	63.5
CREG1	49.3	46.2	41
MPZL1	54	60.6	54.4
MPC2	52.8	52.8	54.2
DCAF6	22.7	29.9	25.2
TIPRL	32	34.3	40.5
SFT2D2	25.3	36.7	32.4
DPT	30.1	38.5	30.4
ATP1B1	30.5	32.2	22.5
NME7	17.6	19.4	19.4
KIFAP3	21.5	23	22.9
PRRX1	64.3	58.2	44.5
PRRC2C	66.6	67.3	67
VAMP4	17.9	20.7	19
DNM3OS	23.7	28.4	29.1
PIGC	29.5	30.6	28.7
PRDX6	81	79.6	78.6
KLHL20	16.7	21.9	23
CACYBP	58.4	48.5	45.8
MRPS14	37.3	40.4	35.7
RFWD2	15.1	17.3	20.7
RASAL2	25.5	22.6	16.2
TOR3A	23.7	21.4	20.8
ABL2	55.7	35.6	34.2
SOAT1	19	19.8	21.1
TOR1AIP2	37.4	32.9	36.5
TOR1AIP1	25.3	28.9	29.9
CEP350	20.5	21.1	26.4
QSOX1	52.4	56.4	50.2
ACBD6	29.1	30.6	32
GLUL	55.9	57.7	53.9
RGS16	45.3	26.4	23.5
DHX9	32	28	37.6
LAMC1	58.2	59	68
ARPC5	71.9	75.9	74.5
TSEN15	25.1	22	22.2
C1orf21	26.1	39.9	42.9
EDEM3	18.6	25.4	25.5
IVNS1ABP	28.2	23.5	26.8
TPR	44.9	52.2	52.7
RGS2	60.7	37.5	29.2
TROVE2	36.8	40.4	42.2
GLRX2	17.4	25.1	22.8
CDC73	20.9	21.3	20.1
CFH	60.7	63.4	65.7
NEK7	24.9	22.4	18.3
ZNF281	30.7	34.1	32.6
CAMSAP2	21.3	23.6	23.2
TMEM9	41.2	39.9	34.3
PHLDA3	54.5	58	54.9
CSRP1	64.7	67.9	58.7
NAV1	25	39.9	35.5
IPO9	22.7	20.3	26
SHISA4	34.9	32.8	25.9
LMOD1	16.8	25.2	21.4
TIMM17A	54.9	45.5	42.3
RNPEP	31.3	30	27.9
ARL8A	20.3	16.9	23.4
KDM5B	30.5	29.7	31.6
RABIF	18.7	19.4	17.7
ADIPOR1	35.7	34.7	32
CYB5R1	24.9	26.7	24.5
TMEM183A	42.2	37.8	36.3
CHI3L1	31.4	16.9	17.7
BTG2	52.7	27.6	50.1
FMOD	41.7	53.1	37.6
PRELP	17.5	36	20.4
ATP2B4	26.2	37.2	36.4
SNRPE	74.5	72.4	72.6
PPP1R15B	27.4	15.6	21.1
MDM4	23.5	26.7	35.4
ELK4	17.2	22	24.6
NUCKS1	79.7	83.1	80.3
RAB29	18	20.6	20.2
EIF2D	18.7	24.8	20.6
MAPKAPK2	43.4	36.7	34
CD55	60	55.5	53
CD46	39.4	39.7	44.7
G0S2	32.2	19.1	21.9
HSD11B1	21.9	19	19.2
SERTAD4-AS1	26.2	28.1	25.3
LPGAT1	22.3	18.7	27.5
NENF	78.6	65.9	73.8
ATF3	72.3	28.6	53.2
NSL1	23	28.6	30.8
PTPN14	19.9	25.9	23.2
GPATCH2	21.9	20.4	24.2
RRP15	20.2	23.8	25.9
LYPLAL1	17.4	25.2	17.7
EPRS	28.7	31.5	40.1
IARS2	23.4	29.3	31
HLX	18.7	28.7	17
MIA3	21.5	27.8	32.4
AIDA	44.8	42.6	44
BROX	22.3	21.4	27
CAPN2	60.2	58.3	58.3
DEGS1	53.5	55.8	52.3
CNIH4	56	55.7	55.1
WDR26	29.8	27	29
ENAH	50.5	51.3	47.6
SRP9	74.2	75.4	73
EPHX1	34.5	44.2	45.9
PYCR2	17.9	24.2	18
H3F3A	96.7	92.9	97.6
ACBD3	33	34.3	41.2
PARP1	26.3	32.4	35.2
CDC42BPA	32.8	35.7	35.3
SNAP47	16.6	20.1	18.3
ARF1	82.6	78.4	75.4
C1orf35	20.1	25.1	20.7
MRPL55	57.2	55.8	49.1
GUK1	92.9	86.7	88.5
RNF187	57	15.9	40.5
RAB4A	42.1	41.8	40.1
GALNT2	31.1	30.3	30.1
C1orf198	31.4	24.9	21.5
ARV1	15.4	15.2	17.8
C1orf131	19.5	22.6	22.7
GNPAT	22.3	24.6	24.1
TSNAX	20.3	27.8	26.1
NTPCR	28.7	25.9	28.6
COA6	26.3	28.3	28.7
IRF2BP2	45.7	48.4	45.1
TOMM20	67.5	66.3	67.9
ARID4B	53.2	41.4	44.9
GGPS1	29.9	32.4	28.2
LYST	19.1	16.3	20.9
NID1	46.4	33.4	54.7
GPR137B	24.1	23.9	18.4
LGALS8	18.4	23.8	20.8
FH	21.4	25.5	23.5
CEP170	20.6	22.7	28.1
SDCCAG8	18.2	24.5	22.4
AKT3	21.5	25.8	25.4
ADSS	27.8	31.3	29.8
DESI2	38.1	47.2	45.6
COX20	34.5	40.1	43.7
HNRNPU	71.8	62	76.1
SMYD3	26.1	21.6	16.4
SCCPDH	27.4	31.6	33.2
SH3YL1	15.9	18.5	20.3
ACP1	55.7	53.1	52.9
TMEM18	24.5	35.6	29.5
PXDN	47.1	51.2	50.1
TRAPPC12	18.2	19.7	22.3
ADI1	63.4	60.2	58.6
RNASEH1	23.3	21.4	26.3
RPS7	98.9	97.2	98.5
ID2	70.6	58.7	42.8
KIDINS220	25.9	31.5	30.6
ITGB1BP1	55.7	63.7	62.2
IAH1	59.9	57.7	56
ADAM17	35.3	26.1	25.5
YWHAQ	79.4	78.4	75.8
HPCAL1	29.3	25.8	18.3
ODC1	32.9	15.3	25.1
PDIA6	78.5	72.4	77.9
PQLC3	32.9	42	35.3
ROCK2	24.6	31.9	42.3
TRIB2	16.4	26.4	15.3
DDX1	35	47.1	44.2
SMC6	20.5	24.8	23
KCNS3	17.8	16.8	16.4
RDH14	20.7	32.5	28.4
LAPTM4A	91.3	91.8	90.5
PUM2	18.2	27.6	24.2
RHOB	73.4	56.3	65.3
UBXN2A	17.8	22.4	23.5
SF3B6	78.5	73.9	75.4
TP53I3	41	40.7	37.5
ITSN2	17.8	19.5	16.3
NCOA1	15.6	20.6	24.8
PTRHD1	44.4	43.1	40.8
RAB10	52.8	53.5	48.7
HADHA	50.7	55.4	53.4
HADHB	51.7	50.1	50.8
SLC35F6	26.9	19	28.9
TMEM214	31.4	34.1	32.9
OST4	94.1	92.9	94.6
EMILIN1	85.7	80.2	79.1
PREB	29	34	26.6
ATRAID	73.7	75.9	74.1
MPV17	35.2	41	38.6
EIF2B4	18.7	21	20.2
SNX17	54	57	49.7
PPM1G	43	47.5	47.8
NRBP1	55.1	52.5	54.3
FNDC4	18.9	17.5	19
GPN1	18.3	17.2	16.2
SUPT7L	22.7	19.7	18.9
MRPL33	64.3	69.4	66.4
BRE	26.1	25.9	24.6
FOSL2	40.9	41.8	41.1
PPP1CB	62.6	58.9	63.8
WDR43	18.7	20.4	24.2
YPEL5	57.6	47.7	43.5
LBH	39.6	41.1	42.5
DPY30	52.7	52.3	49.3
YIPF4	44.4	49.3	43.2
BIRC6	23.9	30.9	33
LTBP1	50.7	52.3	36
FAM98A	17.8	24.8	23.5
CRIM1	28.3	29.9	25.7
FEZ2	36.1	41.1	38.3
EIF2AK2	34	41	45.7
CEBPZOS	25.4	26.2	26.8
CEBPZ	20.7	31.2	34.5
PRKD3	18.7	21.3	25.7
CDC42EP3	27.1	30.2	21.8
HNRNPLL	22.9	20.3	22.5
SRSF7	65.2	61.1	69.9
MORN2	31.8	33.5	27.5
EML4	26.5	24.2	25.2
COX7A2L	77.4	74.5	72.1
MTA3	15.4	16.8	17.9
ZFP36L2	73.1	70	74.5
PLEKHH2	16.6	22.6	32.4
LRPPRC	17.9	20	22.3
PPM1B	21.1	24.1	20.2
EPAS1	52.3	30	43.1
RHOQ	33	31.5	42.2
PIGF	18.4	21	22.2
CRIPT	37.2	39.8	33.2
SOCS5	18.6	18.8	18.8
MCFD2	38.6	44.2	43.8
CALM2	94.8	93.4	93.7
EPCAM	26.7	20	18.7
FBXO11	23.4	20.1	25.5
ERLEC1	55.3	66	59.9
PSME4	21.4	15.2	16.3
SPTBN1	47.9	56.7	62.4
RTN4	86.9	88.6	85.7
RPS27A	99.7	98.4	99.4
CCDC88A	22.5	23.9	36.1
CFAP36	38	42.9	39.5
PPP4R3B	22.9	24.2	28.1
EFEMP1	48.7	65	43.7
REL	43.6	24.8	24.5
PEX13	17.4	17.8	16.5
USP34	30.6	39.8	33.7
XPO1	28.5	31.8	35.7
CCT4	63.2	60.6	57.9
COMMD1	45.3	41.3	42.7
B3GNT2	22.5	16	16.2
EHBP1	15.4	17.6	21
MDH1	55.3	56.1	57.8
UGP2	54.5	64.7	55.7
RAB1A	74.7	75.2	68.8
ACTR2	57.5	58.5	61.3
MEIS1	28.3	31.8	29.7
C1D	43.4	40.1	42.4
PNO1	21.8	21	22.3
CNRIP1	33.6	31.8	30.3
ANTXR1	75.3	74.9	67.3
GFPT1	33.7	34.8	33.1
NFU1	33.6	35.6	29.1
AAK1	29.3	35	36.2
ANXA4	47.1	54.4	50.6
GMCL1	19.1	19.8	19.1
SNRNP27	28.2	37.2	36.1
PCBP1	77.3	72.2	74.9
TIA1	25.9	29.6	31.5
PCYOX1	22.9	31.8	36.3
SNRPG	69.7	76.1	77.1
FAM136A	33.3	25.5	28.8
TEX261	18.9	19.5	16.3
NAGK	37	43.6	40
MCEE	15.4	21.1	17.8
MPHOSPH10	23.3	28.9	30.3
ZNF638	25.5	30	34.1
PRADC1	25.9	26.4	21.8
CCT7	56.7	54.4	55.2
TPRKB	36	35.6	37.1
DUSP11	17.9	25.2	22.6
STAMBP	18.7	21.1	21.6
ACTG2	26.9	18.2	27.9
DGUOK	55.3	53.8	53.7
BOLA3	38	34	38.8
MOB1A	45.7	43	45.2
MTHFD2	27.8	24.6	22.6
DCTN1	28.5	23.8	26.8
WDR54	19.5	20.1	19.9
AUP1	59.1	59.8	53.9
HTRA2	27.4	29.7	25.4
POLE4	49.5	46.9	49.5
EVA1A	36.6	25.9	24
MRPL19	30.5	27.6	32.6
SUCLG1	45.7	52	48.2
TMSB10	99.9	99.3	99.6
KCMF1	22.2	17.5	26.8
TGOLN2	47.9	53.9	55.8
CAPG	33	36.7	19.4
MAT2A	35.8	38.3	49.7
GGCX	21.4	23.6	25.1
VAMP5	69.1	58.7	67
RNF181	64.3	62.4	57.5
IMMT	22.3	28.4	30.3
MRPL35	16.4	18.4	23.3
CHMP3	52.1	58.9	59.4
KRCC1	27.8	38.3	31
RPIA	18.4	19.2	17.6
IGKC	93.6	81.8	66.4
MRPS5	27.5	33.5	33.9
FAHD2A	18.7	21.7	17.7
STARD7	23.9	22	25
TMEM127	21.1	21.1	23.3
CIAO1	23.7	27	22.9
SNRNP200	29.3	28.9	32.3
ARID5A	33.6	23.8	22.1
COX5B	89.4	87.5	85.1
ACTR1B	32.8	27.3	23.5
TMEM131	15.1	15.6	25
COA5	26.2	28	26.9
UNC50	34.4	42.6	42.6
MITD1	22.5	32.5	27.5
TXNDC9	26.2	34.7	35
EIF5B	55.5	67.3	64
REV1	15.2	19.8	18.8
PDCL3	24.5	24.1	22.4
RPL31	98.8	98.1	95.8
RNF149	32.1	39.4	31.2
MAP4K4	42.2	38.3	33.9
IL1R1	46.7	45.5	53.1
FHL2	56.4	67.5	57.8
NCK2	19.9	15.5	27.5
UXS1	25.3	22.4	23.1
GCC2	37.3	42.4	47.9
LIMS1	63.1	68.8	69.8
RANBP2	22.5	22.6	28.2
SEPT10	29.8	37.2	33.9
TMEM87B	16.2	20.4	19.5
CHCHD5	45.7	45.6	41.5
SLC20A1	39.6	36.7	27.3
SLC35F5	24.7	27.6	24.2
ACTR3	68.2	67.5	67.5
DDX18	47.2	57.3	58.7
INSIG2	22.3	24.9	19
C2orf76	21	20	20.2
DBI	81	74.2	78.4
RALB	32.9	25.1	23.2
NIFK	31	39.9	39.2
TSN	22.9	31.3	29.6
GYPC	62.6	64.4	56.1
BIN1	35.3	28.7	33.4
MAP3K2	32.5	32.7	35.7
IWS1	20.1	23.3	26.1
LIMS2	15.4	22.7	19.9
WDR33	32.2	36.7	35.8
UGGT1	15.1	17.1	19.3
MZT2B	78.9	80.3	81.3
CCDC115	33.6	34.1	27.7
IMP4	39.4	38.6	33.9
PTPN18	18.6	20	22.1
FAM168B	21.3	18.8	21.4
PLEKHB2	28.6	23.6	26.8
MZT2A	59.4	65.6	50.9
RAB3GAP1	22.3	26.1	26.7
UBXN4	67.5	71.6	71.2
DARS	40.8	50	48.6
CXCR4	17.5	15.3	17.2
HNMT	46.3	51.3	44.8
ZEB2	43.7	47.5	49.1
MMADHC	53.7	57	53.8
RND3	65.9	44.3	52.7
NMI	27.7	25.7	22.9
TNFAIP6	54.3	40.4	36.2
RIF1	25.3	30.5	33.1
ARL5A	49.6	52.8	19.1
PRPF40A	45.1	45.5	51.6
ARL6IP6	18.7	17.8	16.9
ACVR1	29	24.1	29.6
BAZ2B	24.9	24.9	30.4
MARCH7	19	24.9	31.9
CD302	18.4	27.4	28.4
RBMS1	61.4	59.2	63.2
TANK	38.1	41.3	35.5
PSMD14	38.9	39.2	46.3
FAP	61	67.5	41.8
PPIG	58.3	60.6	62.4
SSB	57	61.4	61.9
METTL5	32.6	37.9	41.1
GORASP2	42.4	42.3	42.6
TLK1	23	22.4	22.9
CYBRD1	52.7	67.9	55.5
DYNC1I2	56.3	68.1	68
HAT1	27.4	30.9	36.1
SP3	23.3	22.7	28.2
OLA1	41.6	39.1	37.3
CIR1	36.6	48.3	48.7
WIPF1	40	33.1	31.2
CHN1	42.6	27.6	33.8
ATF2	20.6	23.3	23
ATP5G3	84.8	80.3	82.5
KIAA1715	18.9	20.3	20.7
MTX2	32.8	30	34.1
HNRNPA3	78.5	72.2	75.6
NFE2L2	55.9	60.2	64.6
AGPS	20.5	25.5	28.6
PRKRA	45.3	41.5	37.5
FKBP7	54.5	50.9	48.9
PLEKHA3	26.7	28.9	31.8
SESTD1	27.8	19.2	31.9
UBE2E3	63.2	54.4	64.1
SSFA2	15.1	18.1	22.5
DNAJC10	33.4	31.9	40.2
FRZB	25.7	31	32.7
NCKAP1	41	48.1	47.5
ZC3H15	53.9	54.7	55.6
ITGAV	56.8	64.3	58.6
TFPI	37.8	47.8	61
GULP1	33.6	40.5	35.5
COL3A1	98.9	97.2	97.7
COL5A2	87.6	81.8	83.1
ASNSD1	25.4	31.5	28.1
ORMDL1	41	45.8	47.6
HIBCH	16.6	27.3	25.8
INPP1	16.8	17.5	18.2
NAB1	22.2	16.5	21.6
GLS	34.9	40.8	33.1
STAT1	44.1	42.4	50.8
MYO1B	33.3	32.1	38.9
SF3B1	49.6	52	55.7
COQ10B	40.4	31.8	36.4
HSPD1	73.9	61.2	63.7
HSPE1	85.2	78.7	80.8
MOB4	39.2	40.1	40.6
C2orf69	15.8	16.6	17.9
SPATS2L	76.6	67.8	72.9
BZW1	67.2	63.7	67.6
CLK1	56.7	44.6	41.6
PPIL3	28.7	27.3	22.3
NDUFB3	59.6	63.6	62.8
CFLAR	44.7	37.3	46.5
TMEM237	17.4	23.9	18
FZD7	16.4	21	19.4
SUMO1	81	76.8	73.9
NOP58	29.9	25.2	32.6
BMPR2	34.2	49.7	41.7
NBEAL1	74.5	75.8	43.2
CYP20A1	29.4	36.3	19.7
ABI2	35.6	39.2	42
NRP2	48.5	43.6	26.2
NDUFS1	17.9	23.6	31.7
EEF1B2	89.7	88.9	92.6
KLF7	19	25.4	23.2
CREB1	20.3	28.9	28.2
METTL21A	18.6	18.5	17.3
IDH1	20.5	26.1	26.2
RPE	19	19.8	20.4
SPAG16	20.9	26.5	18.2
ATIC	21.9	25.4	24
FN1	86.5	85.3	75.4
XRCC5	52.7	60.2	67.6
RPL37A	99.7	99.1	99.2
IGFBP5	69	65.6	77.5
TNS1	34.9	42.7	39.8
ARPC2	89.6	88.9	88.5
AAMP	43.9	46.9	40.6
PNKD	48.9	49.3	49.8
TMBIM1	40.1	43.9	32.4
CTDSP1	34.5	37.6	38.9
RQCD1	20.5	15	20.4
CYP27A1	19.4	24.8	16.7
FAM134A	28.1	27.4	28.8
ZFAND2B	22.6	20.4	18
STK16	23	28.7	21.6
DNAJB2	22.2	24.9	16.2
DNPEP	36	35.9	34.9
GMPPA	28.5	25.4	20.7
CHPF	64.6	65.3	44.4
OBSL1	19	19.4	16.5
ACSL3	30.5	26.4	32.6
KCNE4	22.6	29.6	22.1
WDFY1	22.5	22.2	24.6
MRPL44	17.8	21.3	21.6
SERPINE2	46.3	53.4	49.5
CUL3	25.7	18.7	27.1
IRS1	23.3	32.1	28.8
MFF	45.6	43.3	46.2
TRIP12	23.9	26.7	33.1
SP100	39.4	45.3	44.4
CAB39	18.9	19.5	20.8
ITM2C	69.9	60.1	62
PSMD1	40.4	38.8	47.3
ARMC9	15.6	30.6	15.8
NCL	71.7	75.4	75.1
PTMA	99.1	98.8	99.5
EIF4E2	54	57.9	53.7
GIGYF2	17.6	24.2	23.4
ARL4C	46.7	38.2	23.9
COPS8	53.1	51.2	49
COL6A3	92.5	89.1	87.1
LRRFIP1	51.2	46.2	47.9
RAMP1	29.8	37	21
UBE2F	37	36.2	27.9
ILKAP	19.1	23.9	21.7
TWIST2	31.1	28.3	19.6
NDUFA10	47.9	45.9	45.9
MYEOV2	79.4	79.9	78.2
GPC1	36.8	36.3	35.1
RNPEPL1	23.7	15.5	22.5
MTERF4	16.2	16.2	19.3
PPP1R7	42.2	40.7	44.2
HDLBP	75.5	72	70.9
SEPT2	73.4	69.8	74.7
STK25	38.2	38.8	32.7
BOK	20.1	19.2	15.2
THAP4	16.8	18.1	17.8
ATG4B	24.1	25.1	21.2
DTYMK	27	24.8	28
CRBN	22.7	31.3	33.2
SUMF1	21.1	23.6	19.5
BHLHE40	52.7	44.8	31.4
ARL8B	31.6	35.4	32.7
EDEM1	19.3	16.8	16.3
LMCD1	54.4	59.2	36.3
THUMPD3	18.6	20.8	22.7
SETD5	36.8	37.8	39.5
TADA3	47.9	47.7	43.4
ARPC4	69.7	64.9	59.4
RPUSD3	19.9	21.6	17.5
JAGN1	33	37.6	31.3
IL17RC	19.5	17.8	18
EMC3	42	44.3	46
BRK1	88.5	82.5	84.6
SEC13	58	55	48.2
VGLL4	57.6	58.3	56.4
RAF1	27.8	26.2	26.7
RPL32	99.5	98.1	99.3
FBLN2	59.6	60.3	43.4
TMEM43	42.6	43.7	36.6
LSM3	63	59.8	65.4
SLC6A6	32.5	27	19.9
CCDC174	20.2	25.7	23.8
MRPS25	26.7	29.4	28.4
SH3BP5	32	41.7	33.3
ANKRD28	42.1	35.4	43.4
DPH3	27.7	25.8	28.8
RFTN1	34	31.2	34.9
RAB5A	36.1	37	35.9
UBE2E2	42.2	46.9	28.9
UBE2E1	49.6	45.3	38.9
RPL15	99.2	97.7	99.2
TOP2B	24.1	25.8	34.1
SLC4A7	18.9	19.8	21.8
CMC1	26.1	29.2	30.9
AZI2	37.7	40.4	42
RBMS3	19	27.8	35.5
TGFBR2	36.1	36.7	52.4
STT3B	33.4	32.5	39
CMTM6	51.1	54.7	52.5
DYNC1LI1	20.5	26.4	31.2
GLB1	24.7	27.4	30.1
CRTAP	69.5	68.2	65.2
UBP1	21.3	16.9	19.1
PDCD6IP	34.9	38.8	38.5
EPM2AIP1	17.4	16.8	20.9
LRRFIP2	29.1	33.1	31.3
GOLGA4	45.6	50.1	51.5
CTDSPL	21	23.8	36.3
ACAA1	29.9	27.7	31.4
CSRNP1	45.9	25.1	26.6
RPSA	95.9	94.8	95.7
EIF1B	61.8	60.5	62.7
RPL14	98.8	96.4	98.2
CTNNB1	69.5	61.7	66
SEC22C	28.9	28.9	27.6
SS18L2	32.6	32.4	31.3
NKTR	43	47.2	47.8
HIGD1A	43.3	39.2	45.1
ABHD5	23.8	16.8	34.3
KIAA1143	25	30	26.5
ZDHHC3	31.1	29.7	30.5
EXOSC7	21.5	26.7	27.1
TMEM158	44	23.9	38.5
CCDC12	43.3	40.4	37
ELP6	28.7	24.1	25
SMARCC1	27.1	26.4	30.4
DHX30	19	24.5	28.9
MAP4	57.9	60.1	58.6
TMA7	90.1	89.4	91.2
SHISA5	54.8	51.7	50.5
COL7A1	37.3	17.5	23.6
UQCRC1	61	52	52.7
IP6K2	40.8	39.5	35.1
PRKAR2A	26.1	35.7	31.5
ARIH2	26.6	25.2	25.5
P4HTM	21.3	16.9	26.9
WDR6	20.1	26.4	21.5
DALRD3	23.1	25.5	22.5
NDUFAF3	67.5	66.5	61.9
IMPDH2	57	64.1	53.3
QRICH1	17.1	15.5	18.9
QARS	44	50.9	33.1
LAMB2	46.8	50.7	48.9
RHOA	89.7	87	86.6
DAG1	20.1	26.1	24.2
APEH	23.7	19.7	20.9
GMPPB	24.9	27.1	22.8
RBM6	33.4	35.4	36.9
RBM5	26.1	31.8	33.3
GNAI2	64.8	60.8	64.7
IFRD2	26.6	23.2	21.8
HYAL2	28.1	30.8	28.3
TUSC2	27.7	29.2	25.7
RASSF1	27.4	27.3	20.1
CYB561D2	19.9	18.8	17.7
TMEM115	28.2	37.3	32.2
MANF	67.6	64.4	59.4
RBM15B	16.6	15.6	22.5
TEX264	41.3	44.6	38.9
PCBP4	20.1	21.3	16
ABHD14B	31.7	37.2	32.3
ABHD14A	19.8	27.8	20.5
RPL29	98.5	96.6	98.7
TWF2	48.8	48.5	43.1
WDR82	29	31.8	36.4
BAP1	15.1	15.5	17.5
NISCH	20.2	25.9	21.5
NT5DC2	33.4	27.3	28
SMIM4	31.6	32.1	30
PBRM1	24.9	28	32.5
GNL3	37.8	37.9	43.3
GLT8D1	41.3	47.5	46.8
SPCS1	81.8	78.3	79
TKT	52.8	54.4	52
DCP1A	25	18.2	23.9
WNT5A	38.8	19.8	41
CCDC66	20.3	28.4	26.4
APPL1	25	36.7	36.8
ARF4	86.1	84	81.3
SLMAP	22.6	29.3	26.5
FLNB	26.5	27.3	27.3
PXK	17.9	20	24.2
PDHB	41.7	42.4	48.5
PTPRG	24.3	23	32.9
C3orf14	24.6	21.3	20.4
THOC7	50.1	50.1	54.5
PSMD6	36.4	32.7	37.5
PRICKLE2	15.6	16.5	21.8
SLC25A26	31.1	31.5	23.3
LRIG1	21.1	18.1	19.6
SUCLG2	40.9	38	43.5
TMF1	32.4	36.4	43.2
UBA3	23.8	25.7	25.7
ARL6IP5	69.8	74.5	68.3
MITF	30.9	31	26.2
FOXP1	61.5	63.6	53.8
RYBP	33.6	29.7	35
PPP4R2	33.8	34.8	35.3
PDZRN3	25.4	23.5	26.5
ROBO1	31.6	24.6	36.3
GBE1	17.8	18.1	18.8
VGLL3	22.7	22.2	20.3
CHMP2B	41	53.9	44.1
CGGBP1	37.8	35.4	36.5
ARL13B	18	17.9	17.1
CLDND1	34.6	37.6	36.3
DCBLD2	20.6	32.1	20.8
COL8A1	57.6	69.8	48.1
FILIP1L	58.8	65.2	77.7
TBC1D23	21.5	22.7	24
NIT2	30.2	33.5	31
TMEM45A	52.8	54.8	47.2
TFG	61.8	58.2	60.2
TRMT10C	20.1	26.2	30.6
PCNP	63.2	62.1	61.2
RPL24	98.3	96.1	97.7
NFKBIZ	68.9	37.6	50.6
CBLB	23.5	23.6	27
BBX	45.6	50.9	46.6
CD47	48.4	49	50.4
IFT57	43.6	38.9	40.4
PHLDB2	21.4	26.2	26.4
ATG3	38.2	36.9	36.3
CCDC80	75.4	76.2	64.9
C3orf17	16.6	17.8	19.6
BOC	19.5	32.1	25.4
NAA50	40.5	34.7	38.3
ATP6V1A	24.6	27.6	27.7
ZBTB20	32.6	39.9	68.2
LSAMP	32.2	39.8	39.4
B4GALT4	21.8	22.4	18.2
TMEM39A	22.9	24.5	22
TIMMDC1	46	40.7	39.7
COX17	58.8	66.6	58.4
GSK3B	21.7	17.9	21.5
LRRC58	18.4	25.7	30.2
FSTL1	87.2	84	85.1
NDUFB4	81.1	81.2	81
GOLGB1	42	42.9	43.4
FAM162A	49.9	56.1	43.4
KPNA1	15.1	17.2	19.8
PARP9	20.9	25.2	30.3
PARP14	26.6	27.4	40.6
PDIA5	26.3	23.2	29.3
MYLK	59.1	52.8	53.9
CCDC14	27	27	28.3
ITGB5	53.1	50.9	48.7
HEG1	29.1	43	37.9
ZNF148	27.7	33.8	34.5
SNX4	16.7	22.2	22.8
PLXNA1	19.1	20.4	17.6
TPRA1	24.6	24.6	17.3
ABTB1	21.3	22.4	17.8
MGLL	25.4	23.2	39.3
SEC61A1	55.2	53.5	49.6
RUVBL1	16.8	18.8	22
RPN1	59.2	56.6	49.7
RAB7A	75	71.3	69.6
ISY1	23.3	21.1	22.3
CNBP	77.5	73.8	74.4
COPG1	34.1	37.3	35.2
H1FX	46.9	29.4	58.4
MBD4	22.7	27.3	32.3
PLXND1	19	17.3	19.8
ATP2C1	25.7	24.2	25.8
NUDT16	21.1	24.3	19.7
MRPL3	47.1	45.9	44.9
UBA5	21.7	21.1	24.3
CDV3	43.7	27.7	52.5
SRPRB	44	40.2	37.4
RYK	21.7	19.7	28.4
AMOTL2	16.8	20.8	17.8
ANAPC13	46.9	37.8	43.4
CEP63	18.2	21	25.2
STAG1	22.1	25.4	25.1
NCK1	27.8	30.2	32.1
ARMC8	17.1	21.6	23.4
MRAS	25.5	26.7	20.1
MRPS22	20.9	20.1	26.9
COPB2	39.3	43	49.8
RBP1	38.8	37.8	45.8
SLC25A36	30.9	36	39.9
ZBTB38	35.6	39.9	41
RNF7	68.2	69.8	73.7
ATP1B3	64.3	60.2	63.8
TFDP2	29.5	29.3	31.5
XRN1	15.6	20.4	24.2
U2SURP	36.2	40.5	43.9
PLOD2	73.4	61.1	59.2
PLSCR4	21.8	36.2	36.4
PLSCR1	40.4	37.8	43.4
GYG1	31.1	33.8	27.5
TM4SF1	32.5	32.8	20.1
WWTR1	38.4	40.8	43.7
COMMD2	25.7	32.7	28.5
RNF13	29.1	37.9	34.8
PFN2	50.3	51	44.1
TSC22D2	25.5	21.6	25.6
SERP1	82.8	80.2	76.9
EIF2A	42.9	50.1	43.1
SELT	53.2	47.5	49.6
MBNL1	48.9	55.4	49.6
RAP2B	21.1	20.3	20.1
DHX36	48.4	54.5	51.2
GMPS	23	25.8	29.1
SSR3	82.4	80	76.2
CCNL1	77.9	53.2	62.2
RSRC1	25.7	28.3	32
MLF1	27.8	21.1	18
GFM1	17.5	21	17.9
LXN	31.4	49	39.7
RARRES1	32.5	47.5	33.6
MFSD1	27.5	29.4	29.2
SMC4	28.7	32.7	28.3
KPNA4	29.8	25.5	31.4
NMD3	28.2	33.7	24.6
PDCD10	33.7	41	40.9
GOLIM4	50.3	52.3	52.9
SEC62	77.3	84.5	84.6
PRKCI	19	23.3	24.3
SKIL	43.7	43	42.1
RPL22L1	69.1	63.1	63
FNDC3B	52.4	50.7	55.9
TNFSF10	31	38.9	34.3
TBL1XR1	36	46.2	45.3
ZMAT3	34.2	38	34.9
GNB4	32	37	37.4
ACTL6A	23.3	28.1	30.3
MRPL47	44.4	45.2	44.3
NDUFB5	67.2	62	61.8
TTC14	23.9	35	36
FXR1	41.7	43	46.9
DNAJC19	36.2	44.2	43.7
DCUN1D1	19.5	20	22.7
KLHL24	20.2	24.1	21.4
PARL	28.2	31.8	29.3
EIF2B5	18	17.3	18.7
DVL3	24.2	25.5	26
AP2M1	80.1	80.3	78.4
ALG3	35	34.7	31.9
PSMD2	50.9	45.9	52.3
EIF4G1	43.2	46.8	42.6
POLR2H	42.2	39.8	41.7
MAGEF1	35.7	37.5	35.4
MAP3K13	41.4	37.9	39.2
IGF2BP2	26.9	23.3	21.1
TRA2B	70.9	56.6	59.4
DNAJB11	50	46.5	33.4
EIF4A2	84.9	84.5	78.6
LPP	66.6	72.6	71.9
CCDC50	41	44	45.5
HES1	68.3	33.4	39.8
ATP13A3	26.6	24.3	26.7
ACAP2	28.1	37	37.8
PPP1R2	46.1	45.2	42.7
APOD	32.2	31	29.1
PCYT1A	16.2	19.7	20.4
RNF168	20.7	17.9	18.5
PIGX	27.9	17.6	27.1
PAK2	31.6	36.4	38.4
NCBP2	42.8	42.4	41.7
DLG1	23.8	27.3	27.9
FYTTD1	30.9	33.4	34
RPL35A	99.3	98.1	98.9
ATP5I	84.4	88.6	85.4
PCGF3	20.2	19.4	15.4
GAK	19.9	19.4	17.6
SPON2	87.4	84.8	83.5
CTBP1	38.8	36.6	35.1
MAEA	22.3	25.9	22.2
SLBP	38.2	37.8	35.2
TMEM129	17.9	16.6	15.5
LETM1	18.2	16.5	17.3
C4orf48	76.5	73.2	69.7
MXD4	29.1	22.3	40.6
RNF4	15.2	17.8	16.8
TNIP2	33.7	30.2	31.1
ADD1	38	46.5	45.6
MFSD10	47.9	46.9	46.1
LRPAP1	64.7	67.6	62.4
TMEM128	21.9	26.7	19.4
LYAR	18.3	17.8	23.9
STX18	15.9	17.6	17.4
MAN2B2	15.2	15	19.5
MRFAP1	82.6	79.4	78.1
MRFAP1L1	19.5	25.8	26
BLOC1S4	25.8	19.4	33.9
GRPEL1	23.9	23.5	24.7
AFAP1	30.5	30.8	27.6
HTRA3	60.7	41.1	53.3
WDR1	65.8	59.5	60.3
RAB28	23.3	28.9	22.9
BOD1L1	21.9	25.7	40.1
FBXL5	29.8	35.6	33.1
FAM200B	34.5	44.8	36.1
LDB2	18.7	20.7	22.7
QDPR	24.6	24.5	23
LAP3	40.9	38.8	53.5
MED28	36.2	40.4	39.1
SLIT2	20.5	29.6	18.6
DHX15	27.8	29.4	32.9
SOD3	75.1	63	73.2
SMIM20	42.6	43	37.8
RBPJ	44.9	53.4	58.6
PCDH7	33.6	37.8	33.8
KLF3	33.8	31.6	32.5
FAM114A1	61.4	61.8	58.6
KLHL5	26.9	20.6	28.4
RFC1	30.1	38	36.3
RPL9	98.7	97.2	98.9
UGDH	43.9	46.1	40.3
SMIM14	35.3	42.4	45
UBE2K	45.9	43	44.9
PDS5A	21.8	22.4	23.6
TMEM33	23.4	23.8	24.2
SLC30A9	18.9	23	21.6
COMMD8	23.4	23.8	29.3
SLAIN2	25.1	26.1	26.8
OCIAD1	63.8	60.9	62.7
OCIAD2	31.7	28.1	16.7
SGCB	57.4	50.7	57.9
FIP1L1	21.5	27	30.4
CHIC2	44.4	40.7	44.6
PDGFRA	55.2	58.3	64.7
SRD5A3	19.7	18.2	18.9
TMEM165	65	66.3	65.9
EXOC1	17.2	23.8	23.6
PAICS	20.2	23.8	25.9
SRP72	50.7	50.9	54.3
HOPX	44	39.7	25.4
REST	24.5	31.8	34.2
NOA1	17.6	20.4	15.2
POLR2B	24.1	29.9	30.8
IGFBP7	98.9	96.9	97.8
UBA6	17.1	22.7	24.5
YTHDC1	28.7	35.3	34.6
JCHAIN	23.8	26.2	26.1
UTP3	15.1	17.1	24.8
RUFY3	20.6	24.6	29
GRSF1	37	39.2	37.6
ANKRD17	23.3	29	31.5
CXCL8	60.2	18.5	19.7
CXCL1	54.9	23.9	31.7
RCHY1	15.1	18.8	17.1
G3BP2	38.4	29.7	34.9
USO1	38	43.7	39.5
SDAD1	20.7	27.1	26.6
NUP54	20.6	21.4	23.4
SCARB2	64.4	60.2	65.7
SEPT11	66.6	73.5	69.4
CCNI	88.6	88.6	89
CCNG2	22.1	22.7	24.4
MRPL1	20.5	27.3	29.3
ANTXR2	35.8	40.5	42
HNRNPD	52.8	53.9	64.9
HNRNPDL	84.1	77.8	73.4
ENOPH1	25	27.4	24.8
SEC31A	68.2	68.7	66.3
COPS4	27	31.9	32.2
MRPS18C	35.3	49.6	48.3
ARHGAP24	17.4	20	19.4
HSD17B11	37.4	48.5	35.1
NUDT9	21.5	24.5	21.9
SPARCL1	31.7	46.5	37.2
PKD2	27	37.6	33
PPM1K	18	20	24.1
PYURF	69.3	66.5	64.5
PDLIM5	54.1	64.7	44.7
EIF4E	44	43.3	42.5
METAP1	19.4	17.5	15.7
ADH5	54.3	61.8	66.5
LAMTOR3	28.7	30.8	22.7
DNAJB14	26.3	29.4	33.5
H2AFZ	82.6	72.6	75.9
PPP3CA	42.9	41.5	47
NFKB1	38.2	22.4	28.2
UBE2D3	79.5	77.7	78.7
CISD2	47.1	43.7	39.1
BDH2	32.9	38.5	39.1
PPA2	34.5	33.1	34.5
AIMP1	39.6	46.4	48.4
PAPSS1	35	41.3	31.3
SGMS2	18.2	25.8	17.1
HADH	19.1	24.3	18.4
LEF1	27.4	21.7	22
RPL34	99.7	98.8	99.3
OSTC	87.3	82.8	80.5
CCDC109B	25.8	33.4	24.2
CFI	29	37.2	25.4
GAR1	24.7	23.5	24.6
LARP7	38.4	41.8	49.4
CAMK2D	22.1	24.2	22.3
SNHG8	56	62	53.5
SEC24D	44.7	44.2	44.8
SYNPO2	16.7	22.7	27.6
C4orf3	90.1	86.7	88
PDE5A	15.5	19.4	29.7
ANXA5	90	87.2	86.9
SPRY1	21.8	35.9	44.3
PGRMC2	38.9	42.7	47.2
PCDH18	27.7	29	46
ELF2	30.7	29.7	29.8
NDUFC1	56.4	66.3	64.1
NAA15	19.1	21.9	22.5
SETD7	21.9	25.5	27.5
MGST2	28.3	31	23.3
SCOC	42.4	50.4	44.9
ELMOD2	19.9	16.6	19.8
ZNF330	18.7	25.5	26.2
SMARCA5	33.4	39.8	41
ANAPC10	19.5	19.7	22.6
ABCE1	19.7	29.9	30.5
LSM6	41	46.4	45.4
EDNRA	26.3	25.1	28.9
MAB21L2	17.9	17.1	21.5
RPS3A	99.2	98.1	99.1
SH3D19	23.9	31.6	32.2
ARFIP1	16.4	20.7	19.4
SFRP2	58.3	69.8	35
PLRG1	20.1	27.1	27.6
MAP9	20.5	21.6	29.4
GUCY1A3	48	43.4	44.8
GUCY1B3	27.3	28.7	33.6
CTSO	35	39.2	37
PDGFC	46.1	40.2	34.3
FAM198B	34.1	43.1	35.4
PPID	23.8	26.2	28.2
FNIP2	24.3	28	24.9
TMA16	30.1	36.2	34.3
MSMO1	17.1	16.2	19.3
CPE	38.4	37.8	19.2
PALLD	74.2	76.7	72.8
CBR4	16.3	16.5	16.9
CLCN3	17.4	20.8	22.7
C4orf27	30.3	37.5	39.3
HMGB2	32.2	31.2	29
SPCS3	44.8	44.5	46.8
DCTD	44	43	37.6
WWC2	20.2	21.1	23.4
RWDD4	24.6	33.2	27.6
IRF2	19.8	26.1	28.9
CFAP97	30.1	35.3	38.2
UFSP2	24.7	30.2	27.7
PDLIM3	58.3	68.7	39.8
FAT1	31.8	41.4	38.9
FRG1	36.8	45.2	52.1
SDHA	28.1	38.6	33
PDCD6	56.4	58	57.4
BRD9	22.6	25.4	27.1
CLPTM1L	21.5	17.8	30.1
MRPL36	45.5	51.9	47
NDUFS6	78.1	74.5	78
MED10	49.7	47.7	43.8
SEMA5A	20.2	20.7	28.5
CCT5	43.6	51.2	53.3
MARCH6	32.1	36.3	36.9
DAP	54.8	47.7	44.6
TRIO	27.8	31.6	30.7
ANKH	36.5	36.2	29.3
ZNF622	25.4	27.4	22.1
BASP1	56.6	60.6	59.3
GOLPH3	35.8	37.2	32.2
ZFR	24.1	31	34.8
SUB1	89	85.1	86.8
TARS	26.6	32.8	38.5
ADAMTS12	44.9	32.9	27.3
C1QTNF3	23.3	34.8	18.8
RAI14	45.9	39.7	32.8
RAD1	19.1	24.6	22.8
BRIX1	20.6	23.9	30.1
DNAJC21	23.5	16.6	36.7
NIPBL	27.3	29	37.1
OSMR	29	32.2	36.1
RICTOR	20.1	25.7	23.5
DAB2	55.3	63	55.1
PRKAA1	20.6	21.7	27
RPL37	99.2	98.3	98.4
SEPP1	32.1	48	51.2
ZNF131	20.3	19.7	24.2
PAIP1	49.5	49.3	49.9
NNT	16.4	16	19.2
MRPS30	18.2	21.3	19.2
ITGA1	42	47.8	52
PELO	27.9	35.9	32.7
MOCS2	30.6	33.5	32
NDUFS4	60.2	61.2	56.8
SNX18	21.9	22.4	27.3
GPX8	63.6	59	58.9
DHX29	34.2	40.2	44.5
PLPP1	45.9	57.1	57.5
IL6ST	48.4	55.7	66.6
GPBP1	47.2	46.2	45.6
PLK2	41.3	24.1	18.1
NDUFAF2	38.6	40.2	43
SMIM15	39	42	39.7
DIMT1	22.3	23.6	24.5
SREK1IP1	35.3	41.8	41.7
CWC27	21.1	22.6	25.7
ADAMTS6	17.5	23.3	15.5
SREK1	42.4	42	47.7
MAST4	17	15.6	19.1
PIK3R1	19.7	27.7	34
SLC30A5	28.7	27.7	27.8
MRPS36	49.2	53.1	51.9
AK6	29.9	35.1	36.1
TAF9	40.8	35.7	36.1
BDP1	27.8	28	30.8
MAP1B	22.1	30.9	29
MRPS27	18.2	22.3	18.3
TNPO1	29.9	37	41
BTF3	93.7	90.8	93.2
ENC1	35	46.4	37.4
HEXB	62.2	62.1	59.5
NSA2	58	67.8	64.7
F2R	45.2	53.9	50.3
WDR41	28.3	29.4	27.3
TBCA	80.6	81.9	84.2
AP3B1	22.1	22.6	25.5
SCAMP1	21.1	24.2	24.7
LHFPL2	29	21.3	27.4
SERINC5	26.5	31.2	24.3
ZFYVE16	21.8	22.4	30.2
ZCCHC9	21.3	27.7	27.2
SSBP2	20.6	19.7	24.3
RPS23	99.5	98.3	99.5
TMEM167A	69.7	62.2	61.7
VCAN	81.1	84.7	78.3
EDIL3	29.3	27.1	38.1
COX7C	92.5	93.4	94.2
CCNH	25.1	24.2	24.7
CETN3	20.7	27.6	27.2
ARRDC3	32.4	35.6	34.5
NR2F1	21.4	32.9	35.4
FAM172A	18.3	21.4	20.9
TTC37	25.5	30.3	36
RHOBTB3	54	51.6	66.5
GLRX	45.5	40.5	44.3
ELL2	23.4	16.8	20.8
CAST	63.2	67.2	66.9
ERAP1	16	16.9	19.3
LNPEP	18.4	30.6	24.9
CHD1	28.5	21.1	24.5
FAM174A	30.2	25.8	22.6
PAM	51.7	57.9	55
PJA2	38.1	40.4	44.5
MAN2A1	20.6	22.3	25.9
SLC25A46	17.4	20.7	24.2
NREP	50	49.7	42
EPB41L4A-AS1	41.7	45	35.8
SRP19	46	44.3	46.9
REEP5	71.3	68.1	67.6
DCP2	17.8	15.7	16.7
MCC	21.3	17.6	22
TMED7	47.3	41	43.7
ATG12	42.4	37.8	40
AP3S1	70.1	69.2	67.6
COMMD10	22.6	23.3	21.9
TNFAIP8	20.1	17.8	20
HSD17B4	20.2	21.6	28.1
PRR16	34.6	25.1	27
LOX	44.5	52.5	41.4
SNX2	30.5	35.6	41.8
PPIC	82.4	80.5	76
CSNK1G3	20.2	19.2	22.8
ALDH7A1	20.3	22.4	28.9
PHAX	23.8	31	33.6
PRRC1	27.9	33.4	32.6
ISOC1	22.6	19.5	23.4
HINT1	89.4	85.9	88.5
FNIP1	44	32.8	37.8
P4HA2	46.4	48.1	49.4
PDLIM4	62.8	64.4	56
IRF1	60.8	25.9	42.8
SEPT8	32.9	32.9	35.9
UQCRQ	90.6	89.1	89.4
AFF4	51.9	45.5	47.2
ZCCHC10	25	28.1	26
HSPA4	26.3	26.2	30.7
C5orf15	45.7	54.7	47
VDAC1	65.9	67.8	68.6
SKP1	91.8	88.3	89.4
PPP2CA	47.3	43.3	43.9
UBE2B	67.5	64.7	62.8
CDKN2AIPNL	21.3	21.1	18.3
SAR1B	38.4	33.2	38.1
CAMLG	61.4	67.5	62
DDX46	47.9	52	50
C5orf24	35.7	47.7	46.3
TXNDC15	50.7	52	50.1
H2AFY	61.4	57.3	62.1
CXCL14	42.8	40.5	55.3
TGFBI	73.4	67.2	62
SMAD5	25.3	29.9	38.7
SPOCK1	34.6	46.5	25.1
HNRNPA0	80.9	76.4	74.4
FAM53C	28.1	17.2	30.7
EGR1	84.9	62	78.2
ETF1	46.4	30.8	31.4
HSPA9	50.3	43.9	45.8
CTNNA1	52.5	56	54.1
SIL1	36.2	41.8	38.2
PAIP2	62	58.9	60.6
TMEM173	42.6	42.3	41.1
UBE2D2	68	63.7	62.7
CXXC5	25	22.9	33.8
PURA	33	33.4	43.8
CYSTM1	50.4	55.4	50.2
PFDN1	42.2	47.7	45.5
SRA1	49.3	41.8	44
SLC35A4	21.9	15.7	21.4
NDUFA2	67	70.3	64
IK	31.8	47.7	48.4
HARS	28.7	30.9	33
ZMAT2	45.7	46.8	40.8
TAF7	50.3	53.2	47.4
HDAC3	25.9	24.9	19.9
NDFIP1	59.9	66.5	60.2
NR3C1	35.6	43.3	45.2
YIPF5	46.7	51.2	45.1
LARS	24.3	33.2	38.9
TCERG1	20.9	20.7	23.6
DPYSL3	57.6	64	51.1
CSNK1A1	64	65.6	68.8
HMGXB3	20.6	20.8	19.3
PDGFRB	61	61.5	67.3
TCOF1	17.8	17.2	19.6
CD74	57.8	47.4	35.4
RPS14	99.6	98.3	99.1
NDST1	15.5	15	16.9
RBM22	23.3	25.5	24.6
DCTN4	15.9	15.3	19.3
TNIP1	50	41.5	38.7
ANXA6	66	65.2	67.9
SPARC	97.6	96.4	95.4
ATOX1	83.2	77.6	81.3
G3BP1	37.7	42	44.3
GALNT10	21.3	21.6	23.9
LARP1	32	35.4	36.4
CNOT8	16.3	17.8	17.8
MRPL22	41.3	42.4	36.6
SGCD	27.7	33.1	32.6
ADAM19	34.6	21.6	29.9
THG1L	17	18.5	16
CLINT1	23.1	26.4	28.5
RNF145	49.3	53.1	45.6
UBLCP1	19.5	24.8	26.3
TTC1	33.8	40.4	37.7
PWWP2A	17.6	19.4	19.4
SLU7	27.9	30.9	31.4
CCNG1	32.8	38.2	30.5
NUDCD2	40.1	37.9	39.6
MAT2B	23.5	26.7	28
RARS	30.6	35	36
NPM1	93.2	91.4	92
FBXW11	17.4	21	25
UBTD2	20.7	18.8	25.5
SH3PXD2B	26.5	28.9	30.4
DUSP1	90.1	76.2	82.3
ERGIC1	41.2	44.5	42.1
RPL26L1	53.2	49.6	45.2
ATP6V0E1	90.2	88.2	87.4
CREBRF	28.9	27.4	29
BOD1	42.2	41.7	35.7
CPEB4	21.3	24.5	22
SFXN1	22.7	23.9	23
KIAA1191	25.4	25.2	22.5
HIGD2A	74.5	68.4	66.3
CLTB	68	65.3	60.2
FAF2	20.2	20.7	26.4
NSD1	19.9	24.1	27.8
PRELID1	78.9	73.9	74.7
LMAN2	68.3	65.5	63
DBN1	36.8	39.4	38.8
PDLIM7	72.6	72.6	65.1
DDX41	23	24.8	21.6
TMED9	82.1	79.3	69.5
B4GALT7	32.6	31.5	27.2
NHP2	62.3	59.6	55.6
HNRNPAB	50	51.6	57.8
PHYKPL	19.4	26.2	25.2
CLK4	15.8	17.6	17.2
ADAMTS2	52.1	47.2	43.6
RUFY1	17.4	17.1	22.1
HNRNPH1	67.1	56.9	63.6
CANX	69.5	67.6	71.6
SQSTM1	83.4	79	76.7
C5orf45	19.7	18.7	16.2
TBC1D9B	22.6	22	21
RNF130	35.6	35.7	35.5
GFPT2	29.9	28.3	21.7
MGAT1	61.1	57.6	55.2
SERPINB1	38.4	38.5	42.2
SERPINB6	60.8	58	62.3
NQO2	33.3	35.9	30.9
TUBB2A	38.9	28.3	35
PSMG4	21.3	27	27.6
PXDC1	22.3	22.2	28.2
PRPF4B	26.3	41	40.9
ECI2	22.2	29.2	30
LYRM4	37.7	36.6	33.2
SSR1	55.7	57.4	55.8
EEF1E1	29	29	30.6
SLC35B3	25.1	28.4	25.5
PAK1IP1	16.8	19.7	25.4
TMEM14C	80.7	78.9	74.6
TMEM14B	64.2	55.8	55.1
NEDD9	16.7	19.4	19.9
TBC1D7	15.6	17.8	15.2
NOL7	49.9	46.5	52.6
RANBP9	23.5	19.2	22.3
MCUR1	33.7	32.4	30.4
ATXN1	32.8	36.9	30
KIF13A	19	17.9	21.7
TPMT	22.1	19.2	19.8
DEK	67.4	65.9	66.9
ID4	44	18.7	29.1
SOX4	77.1	68.4	68.9
TDP2	18.3	20.8	18.7
ACOT13	26.5	30.9	26.1
C6orf62	47.3	41.4	46
TRIM38	15.2	23.9	26.4
HIST1H4C	33	45.5	44.4
BTN3A2	35	30.3	33.3
ABT1	16.7	25.2	21
ZNF322	16.2	19.1	21.3
TRIM27	17.6	27	23.5
HLA-F	43.7	27.1	34.1
HLA-A	97.9	91.3	96.9
ZNRD1	31.3	27	30
PPP1R11	43	39.5	36.2
HCG18	17	18.1	18.8
HLA-E	82	74.3	75.7
GNL1	38.5	36.2	35
ABCF1	39.2	41.3	40.2
PPP1R10	27.8	31.8	38.4
MRPS18B	30.7	37.8	32.9
PPP1R18	40.4	38.6	32.6
TUBB	88.8	87.9	87.3
FLOT1	57.5	57.7	52.5
IER3	83.3	49.4	55
HLA-C	97.9	90.4	92.7
HLA-B	98.1	91.4	97.4
NFKBIL1	24.3	23.2	18.2
PRRC2A	28.5	32.8	32.5
BAG6	33.7	31.5	32.3
C6orf47	19.3	21.4	16.3
GPANK1	17.2	23.5	19.3
CSNK2B	70.9	66.3	59.2
DDAH2	65.8	66.8	57.6
CLIC1	88.8	85.6	85
VARS	15.9	15.3	17.9
LSM2	57.4	53.8	52.5
HSPA1A	84.2	69.1	71.2
HSPA1B	77.5	60.1	49.6
C6orf48	79.8	78	66.3
NEU1	51.7	40.5	37.5
C2	44	49.9	49
NELFE	45.5	46.2	44.3
STK19	25.9	27.8	26.1
ATF6B	29.3	38.6	31.2
AGPAT1	24.7	30.8	28.2
RNF5	37.2	38.5	29.2
HLA-DRA	42.2	27.6	21.2
TAP2	21.1	15	23.2
PSMB8	62.4	54.4	60.4
PSMB9	64	46.9	60.6
TAP1	43	27.8	38.4
BRD2	66.3	46.8	54.5
HLA-DPA1	24.9	18.2	21.9
HLA-DPB1	31.7	25.4	21.7
RXRB	18.3	20	15.7
SLC39A7	59	51.6	48.8
RING1	35.2	28.6	26.6
RPS18	99.9	99	99.5
WDR46	28.9	31.5	30.4
PFDN6	35.3	38.8	27.1
RGL2	20.6	21.4	16.1
TAPBP	67.9	58.5	65.9
DAXX	23.8	22.3	27
PHF1	26.2	27.3	20.7
CUTA	88.2	81.6	78
UQCC2	58.6	55.8	55.3
C6orf1	31.6	33.7	22.8
NUDT3	37.6	36.9	25.5
RPS10	94.9	93.3	95.1
SNRPC	47.2	46.5	49.1
TAF11	32	39.1	33.9
RPL10A	98.9	96.2	98.7
TEAD3	23.9	19.4	24.6
SRPK1	21	21.7	23.2
MAPK14	16.6	19	19.1
KCTD20	24.6	32.4	31
STK38	15.9	19.5	18
SRSF3	82.4	77.8	80.7
CDKN1A	55.9	31.2	40.1
C6orf89	33.3	35.6	37
MTCH1	74.2	69.5	67.2
PIM1	46.7	31.3	26
CCDC167	36.9	35.7	34.2
ZFAND3	30.6	27.3	32
GLO1	46.3	51.5	42.4
SAYSD1	15.2	19.5	17.7
OARD1	21	19.8	19
MDFI	31.7	34.4	20.2
CCND3	30.2	28	24.2
MRPS10	34.2	36.7	39.6
TBCC	15.8	19.2	22.2
RPL7L1	36.2	40.4	44.4
C6orf226	17.1	17.5	18.7
CNPY3	39.8	41.5	37.2
MEA1	47.5	49.6	43.8
KLHDC3	37.8	41.4	32.1
RRP36	15.4	17.8	27.4
MRPL2	29.1	30.2	31
PTK7	52.9	46.4	40.3
SRF	18.7	15.6	19.9
DNPH1	56	51.5	41.9
YIPF3	62.7	63.6	58.9
MRPS18A	27	29.3	23.2
VEGFA	28.7	25.1	29.2
MRPL14	57	55.8	51.8
HSP90AB1	93	89.2	90.2
SLC35B2	47.1	41.1	30.2
CDC5L	30.6	31.5	35.7
RUNX2	34.5	22.3	18.7
RCAN2	15.5	16.8	17.6
EFHC1	23.9	27.4	30.1
TRAM2	24.9	31.2	34.6
TMEM14A	49.5	48	38.1
GSTA4	25.5	27.3	30.4
FBXO9	22.3	23.3	26.7
ELOVL5	40.6	38.2	33.3
DST	43.2	56.1	59.8
ZNF451	22.6	24.2	25.9
BAG2	28.5	41.4	33.4
RAB23	27.5	36.7	26
PTP4A1	50.5	33.7	38.7
PHF3	21.3	27.8	33.3
LMBRD1	18.4	22.6	27
SMAP1	32.2	42.4	39.4
EEF1A1	99.9	99.4	99.7
COL12A1	83.3	79.7	75.7
COX7A2	88.6	89.8	90
TMEM30A	49.1	50.9	49.9
SENP6	34.8	32.9	34.7
MYO6	18.6	22.3	21
PHIP	31	34	36.3
HMGN3	65.8	61.2	60.3
FAM46A	37.4	36.4	43.7
IBTK	23.9	28.9	26.6
TPBG	46.1	50	40.9
PGM3	27.3	28.9	32.8
NT5E	19.5	27.1	23.2
SNX14	23.1	22	22.2
SYNCRIP	47.6	48	50.9
ZNF292	28.2	27.6	34.3
SLC35A1	15.1	15.9	19.1
RARS2	34.2	30.5	30.8
AKIRIN2	31.7	25.1	24.8
PNRC1	82.6	71	77.9
UBE2J1	48	43.9	40.5
LYRM2	21.7	21.9	27.5
MAP3K7	20.7	28.1	20.1
UFL1	25.1	29.9	34.6
NDUFAF4	21.4	30.3	27.5
PNISR	63.2	78.6	74.8
CCNC	32.2	30	32.6
ASCC3	21.4	22.2	22.5
ATG5	29.1	24.3	24.2
PRDM1	31.4	19.1	30.8
SEC63	51.9	57.1	54.7
OSTM1	25.4	29.3	26.1
SNX3	87.7	84.4	85.6
FOXO3	36.2	43.3	47.3
CD164	70.5	71.6	66.6
CDC40	21.7	27.8	30.4
AMD1	42	36.3	35.4
GTF3C6	58.2	55.5	57.5
RPF2	24.1	29.6	30.4
REV3L	19.7	19.8	29
FYN	33.4	29.7	31.9
FAM229B	43.3	38	30.8
LAMA4	64.4	65	74.2
MARCKS	83	80.3	72.7
HDAC2	51.3	50.9	44.7
COL10A1	44.4	43.9	17.1
DSE	35.4	30.6	31.7
TSPYL1	33	31.6	37.3
RWDD1	76.3	76.1	74.3
DCBLD1	40.1	31.8	30.6
GOPC	44.5	45	43.4
NUS1	24.1	23.8	22.9
MAN1A1	31.6	36	39
GJA1	45.5	46.5	39.9
SERINC1	50.8	56.6	55.1
SMPDL3A	19.3	16.6	36.2
HDDC2	44.5	44.8	47.8
NCOA7	42.6	34.7	41.8
CENPW	20.3	22.2	15.6
RSPO3	20.9	21.6	21.1
RNF146	32.8	42.3	30.8
ECHDC1	36.8	37.9	39.1
PTPRK	25	21.1	23.3
LAMA2	17.2	16.9	23.8
EPB41L2	43.9	50.7	53
CTGF	79.4	76.5	73
MOXD1	31.7	28.9	26.7
STX7	30.7	35	28.3
RPS12	99.5	98.5	99.1
TCF21	28.1	41	48.6
TBPL1	22.2	22.9	22.1
SGK1	36.6	24.8	15.8
HBS1L	17.8	17.3	18.1
AHI1	30.9	28.1	33.2
BCLAF1	48.4	47.8	49.9
IFNGR1	34.2	41.8	42.3
TNFAIP3	53.9	24.3	29.2
PERP	54	51.3	37.5
HEBP2	49.3	53.6	56.9
ABRACL	44.5	40.8	38.1
CITED2	42.4	35.4	41
VTA1	15.6	16.8	18.1
HIVEP2	20.2	19	19.5
AIG1	34.2	35.9	38
FUCA2	32.4	32.8	39.2
PHACTR2	32.6	43.1	45.7
PLAGL1	22.9	31.8	30.3
SF3B5	79.8	71	73.8
UTRN	18.4	28.3	28.3
RAB32	51.1	50	50.9
STXBP5	18.4	18.4	20.2
TAB2	21.8	18.1	20.2
PPIL4	27.8	32.5	34.3
GINM1	50.3	53.1	55.8
PCMT1	47.1	48.8	47.1
LRP11	17.6	16.5	20
MTHFD1L	19.4	16	19.3
AKAP12	39.6	52.3	45.2
SYNE1	32.2	23.2	30.8
MTRF1L	22.3	17.5	21.2
ARID1B	21.8	23.2	48.8
TMEM242	26.3	26.1	23.7
SNX9	43	51.6	44.6
GTF2H5	54.7	62	59.6
TMEM181	19.7	25.4	21.9
DYNLT1	78.7	74.1	76.3
EZR	32.9	25.1	19.5
FNDC1	39.4	48	22.9
SOD2	86	63.6	66.6
WTAP	63.4	48.5	56.8
ACAT2	15.6	15.2	16.4
TCP1	61.8	54.4	52
MRPL18	54.3	51.2	51.4
IGF2R	24.2	32.9	28.1
QKI	42.9	42	50.8
SFT2D1	54.4	56.1	46.6
MPC1	48.8	46.4	44
RNASET2	29.3	27.1	24.6
SMOC2	15.4	29.6	23.8
THBS2	77.8	81	56.1
PHF10	23	18.2	27.4
PSMB1	85	80.8	84.3
PDCD2	34.9	31.5	38.7
FAM20C	44	32.9	48.9
SUN1	28.5	26.8	23.6
C7orf50	45.1	42.4	36
ZFAND2A	42.1	16.2	17.1
MICALL2	27.9	23.2	28.5
INTS1	15.8	15.2	19.8
PSMG3	41.6	32.7	36
NUDT1	34.8	30.9	30.9
EIF3B	29.3	26.2	34.9
CHST12	37.4	39.7	28
TTYH3	32.5	19.7	20.2
GNA12	23.7	16.9	25.7
FOXK1	21	28.9	19.4
WIPI2	38.8	35.4	36.3
ACTB	99.9	98.7	99.8
FSCN1	47.9	41.8	33.3
RNF216	22.9	23.5	21.8
CCZ1	37.2	43.1	35.7
AIMP2	17.6	20.8	19.4
EIF2AK1	22.5	30.3	29.5
CYTH3	15.5	20	19.9
RAC1	92.6	79.4	89.8
KDELR2	86.9	84.1	78.6
ZDHHC4	36	37.5	30.9
RPA3	37.8	40.4	35.3
NDUFA4	93.7	92.3	93.9
PHF14	50.3	51.9	47.6
TMEM106B	32.1	37.2	39.7
ARL4A	38.2	23	23.8
ETV1	22.5	25.7	22.6
BZW2	27.5	20.8	27.5
AGR2	39.3	27.8	19.3
AHR	29.8	30.8	27
TWIST1	38.1	21.7	32.4
TWISTNB	40.5	28.3	38.4
TOMM7	91.8	93.3	92.9
FAM126A	22.1	20.4	26.1
KLHL7	16.3	17.1	17
GPNMB	56.6	62.8	41
MALSU1	28.3	38.8	37.2
TRA2A	46.7	38	36.4
CYCS	76.5	67.2	65.7
HNRNPA2B1	92	86.7	88
CBX3	71.4	76.4	69.8
SKAP2	24.5	35.7	31.7
HOTAIRM1	21.5	17.9	20.5
HOXA10	25.5	36.2	27.7
HIBADH	27.5	32.5	26.2
TAX1BP1	51.7	57.9	55
JAZF1	18.3	16.6	19.5
CREB5	18.2	18.7	17.4
FKBP14	33.8	36.2	36.1
GGCT	51.1	44	39.8
GARS	41.2	37.8	39.9
LSM5	63	59.8	56.8
FKBP9	59.8	52	51.2
NT5C3A	20.5	20.1	17.5
HERPUD2	21.3	23.3	21.5
SEPT7	77.8	83.1	83.6
EPDR1	33.4	35.1	20.2
SFRP4	44.7	62.5	28.1
STARD3NL	32.2	29.7	30.4
VPS41	19.9	19.5	20.6
RALA	43.9	46.2	39.5
MPLKIP	51.5	45.9	45.3
INHBA	72.6	70	50.4
GLI3	21.1	24.2	20.5
PSMA2	68.3	71.3	65
MRPL32	51.5	50	45.6
STK17A	37.3	31	26.5
COA1	35.4	31	29.2
BLVRA	35.2	33.2	28.8
DBNL	51.1	46.1	39.3
AEBP1	89.4	89.5	83.7
POLD2	30.6	29.6	35.8
[truncated: 3,198 more rows]
